# Supplementary material for: Synthesis vs. salvage of ester- and ether-linked phosphatidylethanolamine in the intracellular protozoan pathogen Toxoplasma gondii
Source: Commun Biol. 2023 Mar 22;6:306. doi: 10.1038/s42003-023-04664-x (PMC10033509; doi:10.1038/s42003-023-04664-x)
Supplement: Supplementary file 3 — Supplemental Data 1 [file 42003_2023_4664_MOESM3_ESM.xlsx]

## Sheet: Figure 2
Figure 2g
Plaque Sizes (x104 a.u.) Exp1-Exp3
Parental		TgECT-AID-3xHA
-IAA	+IAA	-IAA	+IAA
0.61161	0.38986	1.0121	0
0.6684	0.7551	0.38258	0
0.29469	1.27887	0.73633	0
1.48537	1.15699	1.25635	0
0.94233	0.67761	0.92686	0
1.04592	0.79192	1.21994
0.97576	0.864	0.62827
0.3988	1.13682	0.61924
1.00349	1.43274	0.81465
1.13645	0.49532	0.83441
0.6717	0.749	0.73807
1.13052	1.08171	1.12658
1.08067	0.86118	1.24592
1.07187	1.28684	0.4963
0.456	0.95631	1.10293
0.87721	0.33781	0.9744
1.02606	0.75325	0.94463
1.19534	1.33914	0.73879
1.11561	0.97616	1.30432
0.83828	0.61474	1.02464
0.97532	0.839609	0.41493
0.70044	0.566037	0.79755
1.0565	0.875264	0.91129
1.57651	0.640104	0.61964
1.42581	0.403071	0.8845
1.13413	1.13432	0.76256
0.36411	0.844607	0.4111
0.72775	0.866532	1.52317
0.36119	0.639161	0.52016
0.69455	0.394468	0.80672
0.80321	0.545611	0.49984
0.99221	0.503062	0.99594
0.77822	0.606746	0.88044
1.00321	1.14144	0.55247
0.40332	0.574161	1.23917
1.29221	0.516151	1.06364
0.89922	0.566475	0.83505
0.70023	1.38973	0.48233
0.888825	1.06472	0.65085
0.997911	0.81045	0.64035
1.30918	0.600797	1.01784
0.998855	0.684499	1.26589
1.25287	0.20187	1.18313
1.11913	0.68372	0.25516
0.879798	0.969395	0.94156
1.33777	0.798701	0.88651
0.722077	0.878991	1.29283
0.461232	0.948319	0.77015
0.669222	0.64085	0.73554
0.967398	0.402209	0.64812
0.771525	0.65255	0.11476
0.622872	0.51823	1.07967
0.650102	1.38525	1.08006
1.05763	0.962666	0.70162
0.372154	0.352767	0.64315
1.10567	0.770923	0.33765
0.890131	1.06439	1.04231
1.24538	1.36834	0.77643
0.836408	1.20565	0.95934
0.300727	0.769706	1.04593
0.683645	1.16952	1.51812
0.59971	0.926894	0.77899
0.849087	0.92833	0.58289
0.551772	1.49604	1.14014
0.83753	0.877733	0.94272
0.863755	1.03097	0.84879
0.458332	0.518332	0.71133
0.900799	0.694196	1.10591
0.93296	0.748234	0.35447
0.91756	1.21919	0.69077
0.877979	0.409957	0.71086
0.812364	1.00073	1.27782
0.806312	0.954597	0.80043
0.470532	1.03317	0.64631
0.896217	0.906947	1.09081
1.11386	0.662883	0.56874
1.30454	1.30099	0.93417
0.717379	0.707237	1.19771
0.456246	0.881173	1.10269
0.851063	0.96798	0.90556
1.30481	0.535682	0.63292
0.966291	0.950801	0.80262
1.00555	0.334235	0.85107
0.860097	0.486308	1.63559
1.18317	0.574394	1.10041
0.580843	0.489707	0.990328
1.2345	0.514749	0.4661
1.28692	1.12883	0.585404
0.659245	0.425788	0.724313
0.326959	1.36282	1.3188
1.53286	1.00121	1.20222
1.00878	1.13213	0.811708
0.697137	0.875305	0.731356
0.578271	1.09727	1.38499
0.653289	0.891403	1.02901
0.840949	0.742243	0.94211
0.690107	0.604702	1.20769
0.770807	1.13349	1.55247
1.09052	0.598636	1.47737
1.10888	0.686647	0.858182
1.23592	0.826041	1.09574
1.01549		1.04475
0.930443		0.737648
		1.08449
		1.50568
		1.5642
		1.07694
		1.14697
		1.12236
		0.967932
		1.37024
		0.79972
		1.24883
		1.48758
		0.697322
		0.820523
		1.52417
		1.83211
		0.904122
		0.299428
		0.993015
		1.05373
		1.09746
		0.675226
		1.12217
		0.939751
		1.22124
		0.690107
		0.770807

## Sheet: Figure 3
Figure 3a		Vacuole (%)
		2			4			8			16			≥32
		Exp1	Exp2	Exp3	Exp1	Exp2	Exp3	Exp1	Exp2	Exp3	Exp1	Exp2	Exp3	Exp1	Exp2	Exp3
24 h	Parental (-IAA)	18.67	14.44	20.2	36.14	39.92	34.7	44.58	40.1	43.72	0.6	5.54	1.38	0	0	0
	Parental (+IAA)	17.95	15.78	18.82	44.23	40.42	37.82	35.26	38.92	40.44	2.56	4.88	2.92	0	0	0
	TgECT-AID-3xHA (-IAA)	7.55	16.6	8.52	43.4	50.1	46.7	46.54	32.92	37.42	2.52	0.38	7.06	0	0	0
	TgECT-AID-3xHA (+IAA)	35.85	41.76	36.52	57.23	50.28	49.98	6.92	7.96	13.5	0	0	0	0	0	0
40 h	Parental (-IAA)	5.45	2.82	3.37	12.12	14.12	10.18	19.39	15.82	17.62	32.73	32.79	30.88	30.3	34.46	37.95
	Parental (+IAA)	1.25	4.32	5.52	7.5	7.03	9.16	16.25	18.38	12.4	25	31.89	29.82	50	38.38	43.1
	TgECT-AID-3xHA (-IAA)	2.75	7.5	8.14	8.99	13.5	15.32	19.3	23.5	19.78	28.53	29	25.9	40.43	26.5	30.86
	TgECT-AID-3xHA (+IAA)	8.61	10.23	7.46	54.3	65.85	58.24	37.09	17.68	29.42	0.66	0	4.88	0	0	0
Figure 3b		Endodyogeny (%)				Figure 3c		Nature Egress (%)				Figure 3d		Zaprinast-Induced Egress (%)
		Exp1	Exp2	Exp3				Exp1	Exp2	Exp3				Exp1	Exp2	Exp3
24 h	Parental (-IAA)	24.44	26.63	27.73		Parental (-IAA)		95.3488	86.1111	96.5116		Parental (-IAA)		59	56.4	60.2
	Parental (+IAA)	21.01	23.6	22.52		Parental (+IAA)		87.3418	92.5926	97.7011		Parental (+IAA)		60	65.5	54.6
	TgECT-AID-3xHA (-IAA)	20.22	22.02	20.6		TgECT-AID-3xHA (-IAA)		89.6104	86.3636	100		TgECT-AID-3xHA (-IAA)		67.4	56	52.7
	TgECT-AID-3xHA (+IAA)	12.75	7.71	10.79		TgECT-AID-3xHA (+IAA)		5.91716	1.92308	6.74157		TgECT-AID-3xHA (+IAA)		46.3	55.2	49.8
40 h	Parental (-IAA)	28.25	25.36	23.08
	Parental (+IAA)	24.07	27.16	28.91
	TgECT-AID-3xHA (-IAA)	27.89	23.67	20.67
	TgECT-AID-3xHA (+IAA)	15.35	8.59	12.94
Figure 3e		Invasion (%)
		Exp1	Exp2	Exp3
Parental (-IAA)		67.38	71.39	61.57
Parental (+IAA)		63.57	65.12	72.93
TgECT-AID-3xHA (-IAA)		54.6	76.44	66.65
TgECT-AID-3xHA (+IAA)		8.7	3.62	9.23
Figure 3f (left panel)		Motile Fraction (%)
		Exp1	Exp2	Exp3	Exp4
Parental (-IAA)		19.35	14.94	17.35	14.58
Parental (+IAA)		18.9	15.5	18.18	15.13
TgECT-AID-3xHA (-IAA)		9.66	16.98	12.84	19.59
TgECT-AID-3xHA (+IAA)		12.1	1.54	3.57	7
Figure 3f (right panel)		Trail Length (μm) Exp1-Exp3
Parental (-IAA)		17.1166	29.7713	84.6576	29.9286	41.9462	23.0802	67.2818	22.0996	19.9817	58.0386	112.329	55.1432	46.9382	48.4437	66.582	19.6065	25.8659	23.5344	42.5525	37.7988	36.3033	13.3236	26.4664	28.0358	31.3844	24.8476	19.0949	15.9517	33.525	10.668	5.9379	10.3166	22.7759	34.2732	26.5101	10.4637	21.9448	13.4113	20.819	57.1617	62.0882	77.4979	24.2956	15.1882	63.2461	51.1103	18.6059	26.625
Parental (+IAA)		39.457	31.604	40.7099	22.6681	24.5201	34.6457	22.6143	46.6945	19.1955	104.017	31.2024	23.8604	20.894	48.2329	26.066	27.3643	34.3203	37.1997	70.0102	25.5656	68.1248	7.9773	49.2911	29.5508	55.9649	24.6969	17.6417	44.3666	20.4819	17.9215	18.9285	25.8643	38.2868	40.0567	18.8742	20.9546	32.6293	42.3001	69.285	49.2134	26.1247	9.4872	25.9787	39.7368	17.4545	16.9223	42.4273	38.0758
TgECT-AID-3xHA (-IAA)		31.0467	36.5713	40.4958	30.2791	20.1163	37.627	33.8983	27.5299	47.8233	31.0591	28.6194	38.2147	35.8427	27.9521	25.738	19.9101	13.3549	11.1999	17.7881	26.0639	8.99	25.8871	10.2246	27.2979	13.0197	9.8674	11.9395	17.821	39.6105	22.7164	26.6916	22.7225	18.4258	25.2009	53.454	30.8143	10.2425	75.9079	14.5007	49.4907	29.798	21.6202	18.9561	29.1122	22.2152	24.7919	38.283	9.7295
TgECT-AID-3xHA (+IAA)		29.6553	29.9595	24.2659	25.2603	20.297	9.6007	14.3038	6.3159	10.324	7.6559	26.2831	18.6533	19.7091	16.6786	25.1958
Figure 3g		1st Passage - Parasites (x106)
		Parental -IAA			Parental +IAA			TgECT-AID-3xHA -IAA			TgECT-AID-3xHA +IAA
Time (h)		Exp1	Exp2	Exp3	Exp1	Exp2	Exp3	Exp1	Exp2	Exp3	Exp1	Exp2	Exp3
0		1	1	1	1	1	1	1	1	1	1	1	1
48		21.3	22.3	25.1	24.9	23.5	21.1	18.9	21.2	20.5	2.3	3.1	1.6
[truncated: 30 more columns]

## Sheet: Figure 4
Figure 4b									Figure 4c
Parasite length (μm) Exp1-Exp3									Parasite width (μm) Exp1-Exp3
24 h				48 h					24 h				48 h
Parental		TgECT-AID-3xHA		Parental		TgECT-AID-3xHA			Parental		TgECT-AID-3xHA		Parental		TgECT-AID-3xHA
-IAA	+IAA	-IAA	+IAA	-IAA	+IAA	-IAA	+IAA		3.2311	3.0414	3.3	3.6346	3.2016	2.7019	2.6077	2.3022
5.8078	6.5253	6.382	6.0828	6.9123	6.562	6.6731	5.5731		3.6497	2.571	3.0529	3.0265	3.3242	2.4413	2.832	2.0518
6.9065	6.0083	6.6648	6.2241	6.0033	6.4031	7.1028	5.4083		3.5128	1.8028	2.7295	2.2672	3.0414	2.6833	2.9	2.9833
5.4037	6.4405	7.2339	5.5154	5.3339	6.5115	6.3702	6.7268		3.8833	3.5384	4.245	2.9069	3.7014	2.3345	3.6878	2.1378
5.9008	6.3702	6.5856	5.7628	7.0093	6.7357	5.5946	6.0407		2.0616	2.6249	4.0311	2.7	3.3734	2.6833	3.0414	2.0248
6.0671	6.0017	6.8884	5.4083	6.3789	6.5299	5.7775	4.86		2.2472	2.2361	2.9833	3.7216	2.4042	2.6306	3.9	2.3345
5.6462	6.1855	5.4129	6.2032	5.7009	6.1131	7.3164	5.9203		2.832	3.1241	3.6497	3.6715	3.061	2.6571	3.2894	1.9209
6.603	6.9971	6.0166	5.3254	6.3127	6.4938	6.0828	5.2631		2.2825	2.9206	2.9833	2.2472	3.4205	2.5807	3.0887	2.9833
5.8549	6.9971	6.36	4.4721	6.6843	6.5	6.2626	6.0671		2.846	3	2.5	2.377	3.1016	3.3302	3.0806	2.2204
5.9405	6.5192	5.883	5.2887	6.1392	6.4203	5.5036	5.4406		3.2696	2.7785	3	2.6306	3.2696	2.0248	2.4207	2.2023
6.0033	7.0831	7.1021	5.101	6.0216	5.9034	6.1984	5.9211		2.9428	2.4187	3.4525	2.6249	2.6077	2.3324	2.912	2.2472
6.2169	5.3712	6.2586	5.7585	6.631	6.4444	6.1814	5.7009		3.1953	4.1881	2.8018	2.5	3.4059	2.4	2.7203	2.1378
6.7424	7.1449	6.8884	4.9477	6.2682	6.7179	6.5437	6.0083		2.2561	2.5807	3.4482	3.214	3.4015	2.5	3.6139	2.6401
7.3546	6.7201	6.5	5.5362	6.0902	6.5765	6.4537	6.2073		3.265	3.7443	3.7643	2.8071	3.3136	2.1541	3.5114	2.2023
5.6859	6.8007	7.4726	5.6648	6.9462	6.2626	6.9354	6.3348		2.7019	3.3422	3.2558	3.048	3.7577	2.0025	2.7019	2.377
5.7454	5.8	6.4846	6.0407	6.2769	6.2817	6.0836	5.9615		2.9682	2.5456	3.4438	2.9206	3.1048	2.126	3.2311	2.6019
7.5313	6.36	4.998	6.1984	6.7007	6.3325	5.8941	5.7		2.7019	2.912	3.5903	2.5612	3.2757	2.502	2.1932	2.3409
6.2626	6.1612	6.4133	6.166	6.407	5.4129	6.2817	4.8166		3.2757	3.1828	2.846	2.7203	3.1	2.377	2.8792	2.4083
6.7779	6.9857	6.8731	6.265	6.8884	6.4815	6.36	5.6648		3.0806	2.5495	2.6173	3.2062	3.7014	2.7586	2.8601	1.6401
5.5227	6.6408	5.9942	5.7245	5.4708	6.934	5.7009	5.6604		3.4713	3.1623	3.3	3.4886	3.0806	2.5179	2.7857	2.6476
5.7201	5.5317	7.1063	5.1313	6.1522	6.1074	6.4938	5.0695		2.9833	3.2696	3.9115	3.3838	3	2.3537	3.0887	2.4739
6.5192	5.9506	6.5192	6.2266	6.8184	5.7385	5.4037	5.8009		3.7336	2.3087	3.5693	3.0017	2.4331	2.4207	2.2561	1.8439
5.016	6.3032	6.9893	5.9481	6.3702	6.2394	5.9135	5.954		2.5	2.6249	2.5298	3.1321	2.7	2.7659	2.2091	2.1401
6.6008	5.5145	7.9404	5.3226	6.0836	7.3335	6.36	5.8		2.8178	3.265	3.1906	3	3.2016	2.2847	2.3	2.2361
7.4518	6.2169	5.7628	6.1	6.2032	6.546	5.9481	6.36		2.6627	3.3838	3.5	2.7803	2.6926	1.9416	3.2249	2.4515
6.7231	6.2241	6.3285	6.2097	6.5192	6.8118	6.0008	5.8241		3.4713	2.7586	3.5114	2.5	2.8178	2.9411	3.2249	2.3087
6.0308	6.0208	6.3032	5.2154	6.3655	6.4885	5.7219	6.0166		3.2802	2.8071	3.5014	2.9614	3.1048	2.832	2.4597	2.377
6.8359	5.9641	7.2801	4.8754	6.8066	6.5513	5.8873	5.9034		3.1953	2.7659	2.8231	3.0806	2.9	2.6833	2.7019	2.0591
7.7833	7.0214	6.4661	6.463	6.4761	6.4257	5.9304	4.0311		2.8425	3.5511	3.4	3.3601	3.8079	1.8868	2.6077	1.6971
6.772	6.2266	5.2086	5.8181	7.6158	6.6468	5.7871	5.2345		2.4207	3.5341	3.1623	3.1765	3.228	2.4	2.5942	2.4698
5.5785	6.1847	5.3759	6.5	6.4008	6.3781	5.7983	5.6604		3.5057	3.245	3.1064	2.8862	2.9069	2.4331	2.9275	2.0518
6.5947	6.2362	6.9814	6.0605	6.2626	6.7268	5.7009	6.1098		2.3087	3.0067	3.3541	2.6173	3.5903	2.1541	2.3259	1.8
5.8694	6.7231	6.6888	6.0803	6.3506	7.0292	5.7315	5.5326		2.8	3.0083	3.265	3.1765	4.4598	2.3087	3.8328	3.1305
6.4257	6.4078	6.8447	5.201	6.4195	6.7602	5.6462	5.7245		3.2558	3.1765	2.832	2.8284	3.0083	2.4739	3.0083	2.2204
5.7983	6.4475	6.7683	5.1088	6.6483	5.86	6.631	5.5154		3.1906	3.2249	2.6077	3.0871	3.5355	2.5	2.9	2.3324
5.2839	6.9354	5.831	4.9366	5.7489	5.8941	6.3285	5.9682		3.985	2.2804	2.5318	3.0594	2.7459	2.4597	2.7785	2.5
5.9615	5.6365	6.603	5.5444	6.6528	6.2968	6.5	6.8264		3.7054	3.2249	4.0025	2.8178	3.2016	2.502	2.1932	2.1471
6.64	5.6569	6.4008	5.9506	6.3	6.4203	6.637	6.4351		3.5355	2.5632	2.9732	2.7857	3.2249	2.2561	3.1385	2.0518
6.1587	6.3151	6.4815	6.9029	6.2936	6.5765	6.8411	5.7		2.9833	2.6249	3.0067	2.5318	2.4698	2.508	2.8653	2.2023
6.14	5.5579	6.4777	6.229	7.4216	7.0007	6.1717	5.9481		2.816	2.953	2.5962	2.9069	3.4015	2.2023	3.0017	2.4839
7.1868	5.86	7.341	5.7009	7.0178	6.3246	6.5115	5.7009		3.2202	2.184	3	3.8013	3.1145	2.4597	3.015	2.0025
6.6212	6.353	6.0926	5.7775	6.2586	6.265	6.2968	5.5317		3.3015	2.642	2.7166	3.7014	3.4059	2.7785	2.3345	1.9235
5.3254	5.7009	5.8694	5.8189	6.4661	6.2362	6.162	6.8542		2.7731	2.9206	2.0248	2.9428	3.0414	2.4759	3.048	2.9069
6.0208	6.2394	5.3666	5.6859	6.3325	6.4078	5.4342	5.8052		3.3601	2.7659	2.9411	2.571	2.571	2.4698	2.377	2.7857
6.7543	6.0299	6.5146	5.6859	6.6287	6.5146	6.2769	5.9942		3.1016	3.5693	2.5632	2.7074	3.9205	1.9235	2.5495	2.3409
7.161	6.2169	6.5115	5.0804	6.2201	6.8593	6.6272	6.3063		3.1765	2.5179	2.2136	3.7483	3.2249	2.6627	3.5609	2.0616
6.5947	6.3198	5.4129	5.8009	6.0108	6.9405	5.5154	6.2129		1.7493	2.4759	3.2249	3.5693	3.7202	1.9105	2.9206	2.4698
6.6708	5.8523	6.7	6.2769	6.6641	5.8009	6.0407	6.0299		2.6926	2.8018	2.9069	3.4785	3.4	2.5942	2.8443	2.7019
5.6604	6.0828	6.0008	5.8412	5.5036	5.954	6.0729	5.6648		3.0463	2.9833	3.2202	3.5693	2.7459	2.4187	2.2361	2.2847
6.8476	5.6436	6.3655	5.8412	6.3325	6.2129	6.0959	5.9008		2.5554	2.8071	2.3087	3.3015	3.3941	3.0083	3.189	2.4021
5.3	6.8411	6.603	5.6939	6.2968	6.4133	6.5192	6.2129		2.8018	3.4655	2.9206	3.3242	3.3302	2.5298	3.0083	2.7803
5.2326	7.1344	6.3246	6.7268	6.603	5.4452	6.0531	6.0877		3.1048	3.4366	3.4176	3.6892	3.1064	2.377	2.9206	2.7074
6.2817	6.3071	6.1074	6.1984	6.4885	6.5765	6.3	5.0606		3.1623	2.8284	3.0414	3.5847	3.0887	2.8302	2.8284	2.8792
5.6223	5.7271	6.9656	5.728	7.14	6.8593	5.8523	5.3339		2.8425	2.816	3.4	3.1064	3.0414	2.642	2.5612	2.2204
6.9065	6.7365	6.5924	5.9666	6.3127	6.4498	5.6436	5.831		3.0529	3.4132	2.8178	3.0463	2.8844	2.9833	2.506	2.1024
6.3891	6.5765	6.0008	4.9396	7.1847	6.7676	5.6356	6.1612		2.5554	3.7202	3.2016	3.3838	2.4083	2.8443	3.2527	2.1587
6.1057	6.1033	7.0456	5.8009	6.0407	6.1741	5.7009	5.7428		3.0067	2.8792	2.6683	3.4234	3.245	2.5179	3.1241	2.377
6.2266	6.5924	6.2482	6.2682	5.9506	6.9354	5.5606	5.4589		3.1064	3.1145	3.6878	3.7121	2.9411	2.1024	3.3242	2.119
5.4745	6.4327	6.8884	5.9506	6.9893	7.433	6.4444	5.3141		3.0806	2.9155	2.3854	3.1828	3.0364	2.4	2.9833	1.8385
6.166	6.3953	7.2918	5.5027	6.463	6.0374	6.4382	5.331		2.7295	3.1623	3.1401	2.9411	2.6173	2.2361	3.1401	1.8439
6.6038	5.6436	6.4031	6.2817	7.3661	6.4327	6.6068	5.2479		3.6235	3.5468	3.4928	2.6306	2.7019	2.2672	2.9017	2.1213
6.5765	7.3007	5.9464	6.0638	5.9548	5.9211	6.1033	6.4008		2.2023	2.4021	3.3015	2.7659	2.7203	2.3345	2.6627	2.5495
6.1522	6.265	7.1176	5.8549	6.7119	6.5115	6.5276	5.4		2.3601	2.9698	3.5735	3.0017	2.7803	1.9647	3.0017	3.0017
5.7306	5.7567	6.8469	6.3127	6.691	6.1984	6.2097	6.2769		2.7731	4.0361	2.7295	3.1064	2.816	2.8231	3.245	2.6077
7.0007	6.3127	6.6483	5.6365	5.8694	6.6212	6.1033	6.2129		2.6627	2.8018	3.4	3.1113	2.4042	3.2558	3.2249	2.3087
7.5591	7.0292	7.3246	5.7454	6.825	6.4661	5.7585	6.0108		2.953	2.8425	3.3121	3.662	2.7659	2.8653	3.0529	2.4207
6.3348	5.8249	6.8469	6.0828	5.9414	7.3348	6.3008	5.7559		2.3345	2.2361	3.9051	3.4366	3.2062	2.5495	3.245	2.1932
5.9211	6.36	6.7941	7.0214	6.1294	6.6648	5.3038	6.7268		2.8862	4.245	3.5341	2.4207	2.4698	2.4759	3.1145	3.0083
6.7624	6.2241	6.229	6.5192	6.1717	5.8728	5.9464	5.7201		2.9275	3.1048	3.1016	2.1932	2.912	2.3345	2.9428	2.5239
6.2241	5.6436	6.4031	6.0828	6.6708	7.1568	6.4203	5.4781		3.3956	4.0025	2.8601	3.1623	2.8302	2.4042	2.8018	2.4331
6.9123	5.5946	5.6859	7.0838	6.1717	6.5437	3.8471	5.8873		2.2804	2.9069	3.6125	3.5014	2.6683	2.5807	3.214	2.2204
7.5425	6.7624	6.926	6.1188	6.6731	6.6708	6.5	6.5788		2.7203	2.8178	2.9428	2.5239	3.0414	2.5942	3.2985	2.2204
6.8476	7.1589	6.7476	6.8622	5.8138	5.6586	6.6483	6.7052		3.0414	3.2202	3.0364	2.5318	3.3541	1.7263	2.9275	2.3345
6.2769	5.714	5.4489	5.794	7.0178	5.8138	6.3632	6.0208		2.9155	3.8833	2.9967	3.3526	3.0083	2.1095	2.4597	2.9411
6.5253	5.0774	6.4031	5.5444	6.4382	6.4195	6.4885	5.8138		3.0265	3.2202	3.3956	2.7295	3.2832	1.9026	3.3136	2.377
6.4498	6.2201	6.0141	6.4351	7.2533	6.8505	5.6036	5.6321		3.8013	2.6077	3.0414	3.6222	2.9571	2.4839	3.4132	2.6401
5.8249	6.1033	6.5031	7.3389	6.3388	6.0465	6.9836	6.6491		3.7643	2.2361	2.8302	2.8302	3.0182	2.5	3.3242	2.4083
5.8009	6.2626	7.2339	6.2682	6.3506	7.0937	6.0208	6.1984		2.8284	3.228	3.2802	4.3	3.1368	2.6173	2.9155	2.9732
6.7231	5.8728	6.2008	5.9211	7.0036	6.7912	6.562	6.7897		2.9155	3.2696	3.4205	3.2016	2.8451	2.1587	3.0806	2.2672
7.0434	6.2201	6.6242	6.4078	6.1033	6.8	7.5611	6.0083		2.508	2.6833	3.0232	2.4187	3.4886	2.2023	3.4132	2.1954
6.9656	6.2241	6.2769	6.8007	7.341	6.2073	6.5069	5.4037		3.8949	2.6249	3.1401	3.3615	2.6926	2.9833	3.6892	2.5962
6.9462	6.0017	6.8359	5.8138	6.5192	7.2339	5.6223	5.64		2.846	3.3061	2.7166	3.1241	2.9069	2.7203	2.6571	2.3022
7.2648	7.398	6.8622	6.5192	6.3	6.6219	6.6708	6.0108		3.4482	2.7514	3.265	2.4839	2.2847	2.2472	3.0083	1.9105
6.2858	5.9076	6.9462	6.237	6.546	7.0429	6.2968	7.088		3.8079	3.1385	3.3838	3.1048	3.3838	2.4042	2.4597	1.5811
6.7326	6.3891	5.9304	6.0638	6.8029	6.9774	5.7306	6.1465		3.1385	3.3615	3.6674	3.0083	3.0364	2.7731	3.677	2.3345
6.9021	6.2362	6.3159	6.2801	6.1984	7.8031	6.825	5.4644		3.2016	2.5179	3.1401	3.2062	2.5612	2.6582	2.6249	1.9799
7.3461	6.5513	6.4427	6.9721	6.7676	5.468	5.7585	5.7801		3.1048	3.4713	2.8425	3.4205	3.544	2.4097	1.9849	2.7586
7.6369	6.166	5.9021	6.7424	6.871	6.538	5.5946	5.9548		2.6571	3.5014	3.178	3.4828	3.5273	2.8471	2.7659	2.1932
7.2546	6.0877	6.8024	6.1098	6.6753	6.8462	5.8796	6.364		2.953	3.6359	3.5777	3.1906	3.4267	2.0396	3.1145	2.3345
6.2485	5.7974	5.939	6.3411	6.5276	5.9745	7.0292	6.0959		2.2847	2.953	3.2957	4.1677	2.7586	1.9105	2.8018	2.2204
6.4213	6.603	6.7021	6.7742	6.382	7.3735	6.5947	5.7009		3.189	2.7893					3.1401	2.1095
	6.0828			5.4918		6.3159	6.6219								2.953	2.7459
	5.5902			6.8007		5.4708	6.2169								2.8653	2.4839
	6.237			6.3246		5.8694	6.14									2.119
	7.1063					5.7983	6.2008									2.1633
	6.3135					6.8964	5.9397									2.642
	5.346					4.8301	5.3254									2.2825
	6.1327					5.566	6.2682									2.2472
	5.6604					6.4008	6.3127									2.7074
	6.9065					5.8249	6.3891
	6.237					5.2631	5.707
	5.8034					6.463	6.0828
	6.934					6.0033	5.8181
	5.0329					5.7009	6.0959
	6.3506					6.8447
						6.5
						5.6851
						5.4037
						6.0208
						5.6223
						5.728
						6.4031
						6.5924
						6.2968
						6.1847
						6.5803
						6.229
						6.3506
						6.3891
						6.3071
						6.1717
						7.0937
						6.3008
						5.5866
						5.8241
						6.9296
						6.2817
						6.7956
						6.3063
						6.5803

## Sheet: Figure 5
Figure 5a	Abundance (%)
	Parental -IAA				Parental +IAA				TgECT-AID-3xHA -IAA				TgECT-AID-3xHA +IAA
	Exp1	Exp2	Exp3	Exp4	Exp1	Exp2	Exp3	Exp4	Exp1	Exp2	Exp3	Exp4	Exp1	Exp2	Exp3	Exp4
Total lipid	88.3499	114.307	91.5427	105.8	92.5921	110.838	102.579	88.9114	84.4322	108.062	101.504	106.001	48.7268	50.2245	62.3724	44.3517
Figure 5b	Abundance (%)
	Parental -IAA				Parental +IAA				TgECT-AID-3xHA -IAA				TgECT-AID-3xHA +IAA
	Exp1	Exp2	Exp3	Exp4	Exp1	Exp2	Exp3	Exp4	Exp1	Exp2	Exp3	Exp4	Exp1	Exp2	Exp3	Exp4
PtdCho	90.1151	114.587	91.6177	103.681	90.9533	113.401	104.745	91.0997	83.1227	108.519	104.804	103.554	49.7261	51.4995	61.0283	42.0233
PtdEtn	85.951	109.081	93.5283	111.44	99.2883	102.434	95.759	86.7645	95.2499	103.915	95.3883	105.447	50.9953	55.312	74.433	59.6823
PtdSer	74.6723	120.458	84.2518	120.618	102.968	102.633	105.997	77.4504	98.1011	101.593	87.7581	112.548	48.8797	58.3137	81.8802	63.3537
PtdIns	81.4849	118.795	88.6231	111.097	93.4162	94.2033	92.1433	77.0034	79.2727	112.212	90.9823	117.533	48.2434	47.3743	66.5038	50.09
PtdThr	91.316	117.168	94.4057	97.1106	75.1096	125.821	96.6635	84.6022	69.6389	112.647	106.274	111.44	37.6518	30.8114	37.1318	19.9657
PtdGro	92.6476	122.617	90.9693	93.7658	117.044	110.75	109.939	97.0404	125.264	95.2413	75.9727	103.522	57.1072	55.4947	82.4362	61.4521
Figure 5c	Abundance (%)
	Parental -IAA				Parental +IAA				TgECT-AID-3xHA -IAA				TgECT-AID-3xHA +IAA
	Exp1	Exp2	Exp3	Exp4	Exp1	Exp2	Exp3	Exp4	Exp1	Exp2	Exp3	Exp4	Exp1	Exp2	Exp3	Exp4
Ester-PtdEtn	85.9799	108.264	93.7083	112.048	94.5453	104.292	93.2238	85.5221	88.4627	106.646	102.202	102.689	38.8286	39.8749	54.2778	40.1423
Ether-PtdEtn	85.9079	110.3	93.2598	110.533	106.364	99.6638	99.541	88.6179	113.255	96.6708	77.3121	112.762	83.2718	96.2645	127.902	111.519

## Sheet: Figure 6
Figure 6b	Significant Altered Lipid Species (pmol/106 parasites)
	TgECT-AID-3xHA
	-IAA				+IAA
Species	Exp1	Exp2	Exp3	Exp4	Exp1	Exp2	Exp3	Exp4
lysoPC 18:1_566.347/206.958	0.0423117	0.0558556	0.0643328	0.0536218	0.0116353	0.0180258	0.0157121	0.0117274
lysoPC 22:5_614.346/195.435	0.00612941	0.012661	0.0150047	0.00931566	0.000866219	0.000895892	0.0022789	0
lysoPI 20:4_619.289/117.331	0.0350325	0.0557107	0.0827441	0.121159	0.241731	0.163881	0.201303	0.171517
PC 28:0_722.498/166.535	0.359358	0.447038	0.446409	0.4654	0.238936	0.187814	0.160288	0.122398
PC 36:4_826.562/151.891	1.20126	0.00118362	0.972343	0.00114256	2.82595	3.57099	3.01995	2.05353
PC 38:1_860.638/149.447	0.0440689	0.0267543	0.0172144	0.034411	0.0628101	0.0704806	0.0777147	0.0970474
PC 40:8_874.561/147.347	0.0665478	0.09139	0.0942248	0.0944807	0.0199943	0.0185598	0.0343331	0.0254613
PC A32:2_760.55/156.204	0.0326614	0.014917	0.0204366	0.0249657	0.0484435	0.0553356	0.0588825	0.0774688
PC A34:3_786.566/153.987	0.0209796	0.0127364	0.0143455	0.0194008	0.0338463	0.0470974	0.0495327	0.0580125
PE 30:0_662.477/108.829	0.0314209	0.0400785	0.0486919	0.0399436	0.00679169	0.005385	0.00629107	0.00415232
PE 32:1_688.493/108.165	0.0710314	0.0777822	0.0868682	0.0852835	0.026094	0.0220403	0.0236389	0.0221222
PE 32:2_686.477/108.168	0.0260268	0.0254536	0.032593	0.0303698	0.0145617	0.00993678	0.00757885	0.0117843
PE 34:1_716.523/106.99	0.50244	0.535489	0.586392	0.543254	0.228426	0.231783	0.262229	0.234581
PE 34:2_714.508/107.335	0.576398	0.580491	0.631291	0.601267	0.111977	0.105098	0.115147	0.102624
PE 34:3_712.493/107.579	0.0998072	0.102873	0.0469866	0.112617	0.0193829	0.0166138	0.0187777	0.0167218
PE 36:1_744.555/108.256	0.10889	0.173913	0.0646165	0.0750701	0.784079	0.765204	0.910485	0.758976
PE 36:3_740.524/106.351	0.871568	0.855124	0.927981	0.874294	0.254125	0.219125	0.232831	0.212353
PE 36:4_738.509/106.425	0.270529	0.176057	0.302646	0.279126	0.0897185	0.094022	0.103117	0.0985054
PE 38:4_766.539/105.428	0.699443	0.417855	0.39771	0.00812451	0.98401	1.17557	1.16053	1.30724
PE 38:6_762.509/105.447	0.412367	0.411157	0.442641	0.372936	0.101876	0.104877	0.101003	0.102758
PE 38:7_760.493/105.462	0.147829	0.148149	0.162783	0.14609	0.0302433	0.0303942	0.0304677	0.0314265
PE 40:4_794.57/104.877	0.0459237	0.0326913	0.0573679	0.0347833	0.0787597	0.100211	0.0985206	0.0704181
PE 40:5_792.554/105.158	0.273585	0.170731	0.0489076	0.178727	0.392545	0.446404	0.437349	0.526155
PE 40:7_788.524/105.029	0.351523	0.342088	0.371322	0.348544	0.0737421	0.067719	0.0661353	0.0693104
PE 40:8_786.507/104.586	0.0572594	0.0609471	0.0662533	0.0623093	0.0196637	0.0191823	0.0175386	0.0167919
PE A34:2_700.529/106.353	0.111974	0.0602897	0.0501815	0.0667472	0.168187	0.154289	0.163738	0.175111
PE A34:3_698.513/106.428	0.0191541	0.0137227	0.0115011	0.0121436	0.0457952	0.0447926	0.045818	0.0463502
PE A36:2_728.561/105.658	0.0536653	0.0310273	0.0251096	0.0358345	0.0908687	0.0879872	0.0824588	0.0923892
PE A36:3_726.545/105.598	0.0465255	0.0298438	0.0244468	0.0318634	0.081019	0.0863761	0.0822331	0.0924375
PE A36:5_722.513/104.877	0.349758	0.21919	0.196367	0.245636	0.460834	0.567084	0.558572	0.677128
PE A36:6_720.498/104.601	0.0893664	0.0570279	0.0512243	0.0627403	0.150945	0.166472	0.159018	0.177915
PE A38:5_750.543/104.354	0.531894	0.28871	0.280167	0.360738	0.745152	0.867658	0.707747	1.00712
PE A38:6_748.529/104.09	0.68159	0.436141	0.388011	0.479453	0.898013	1.03088	1.00758	1.21785
PI 34:4_829.489/99.131	0.0601044	0.0686859	0.0699686	0.0756617	0.0366498	0.0323544	0.0338169	0.0292958
PS 34:0_762.53/119.663	0.00561012	0.00533352	0.00514861	0.00532537	0.0020912	0.0023677	0.00234773	0.00294438
PS 34:2_758.498/119.45	0.317521	0.424179	0.467586	0.431678	0.0298015	0.0366914	0.0671647	0.0525882
PS 36:3_784.515/118.33	0.437929	0.517788	0.53783	0.476441	0.109979	0.143872	0.149498	0.154681
PS 36:4_782.499/117.974	0.0686973	0.0824763	0.0944977	0.0730623	0.0156342	0.0164124	0.0183014	0.0175175
PS 38:6_806.499/116.772	0.143905	0.171165	0.191465	0.154776	0.0117795	0.0124848	0.0148191	0.013805
PS 38:7_804.482/120.747	0.0491609	0.0570281	0.0651997	0.0541459	0.000424784	0	0.000404262	0.000237035
PS 40:7_832.514/116.142	0.167725	0.190498	0.213187	0.184898	0.0249542	0.028541	0.0310629	0.0306259
PS 42:5_864.575/123.234	0.0280643	0.0289287	0.0290327	0.0320111	0.181876	0.154205	0.146982	0.125014
PT 34:4_768.482/135.777	0.0219984	0.0299882	0.0282587	0.0288104	0.00186943	0.00168877	0.00219799	0.000994397
PT 36:4_796.514/132.376	1.46606	1.71608	1.78353	1.69445	0.174283	0.146565	0.133045	0.0968885
PT 36:5_794.499/131.944	0.36482	0.431759	0.447104	0.445489	0.0297685	0.0202343	0.0183965	0.0145868
PT 38:4_824.545/131.518	0.995597	1.27824	1.33618	1.25118	0.688706	0.574786	0.507776	0.396475
PT 38:5_822.53/129.757	0.582088	0.742142	0.779704	0.728513	0.216024	0.164739	0.152468	0.110321
PT 38:6_820.515/130.252	0.107174	0.146741	0.149438	0.145647	0.0194712	0.0140693	0.0122282	0.00889431
PT 38:7_818.496/133.167	0.0308959	0.0302201	0.0398739	0.0296652	0.00595331	0.00514006	0.00373864	0.00212559
PT 46:5_934.655/124.98	0.0261462	0.0301511	0.0315654	0.0349301	0.0125325	0.0111592	0.010694	0.00639579
PT 46:6_932.638/126.229	0.00874014	0.0114258	0.00976714	0.00929607	0.00483374	0.00388587	0.00331946	0.00313733

## Sheet: Figure 7
Figure 7a (left panel)	Relative Abundance of Ester-PtdEtn (%)
	TgECT-AID-3xHA
	-IAA				+IAA
Species	Exp1	Exp2	Exp3	Exp4	Exp1	Exp2	Exp3	Exp4
PE 30:0_662.477/108.829 %	64.4069	108.345	118.018	109.23	8.06644	6.42411	9.8407	4.657
PE 32:1_688.493/108.165	72.8335	105.183	105.322	116.662	15.5029	13.1526	18.4968	12.4111
PE 32:2_686.477/108.168	75.0862	96.8438	111.184	116.886	24.3411	16.6839	16.6852	18.6014
PE 34:1_716.523/106.99	76.5107	107.541	105.586	110.363	20.1547	20.5416	30.4724	19.5449
PE 34:2_714.508/107.335	79.7629	105.939	103.296	111.001	8.97839	8.46419	12.1596	7.77014
PE 34:3_712.493/107.579	90.4712	122.98	50.3617	136.187	10.1802	8.76458	12.9891	8.29344
PE 36:1_744.555/108.256	84.6068	178.211	59.3663	77.816	352.996	346.027	539.859	322.663
PE 36:3_740.524/106.351	81.7802	105.818	102.959	109.443	13.8161	11.9661	16.6716	10.902
PE 36:4_740.524/106.351	87.7663	75.3268	116.098	120.809	16.865	17.7524	25.529	17.4854
PE 38:4_766.539/105.428	161.569	127.296	108.63	2.50373	131.704	158.041	204.574	165.221
PE 38:6_762.509/105.447	83.4951	109.791	105.976	100.738	11.952	12.3587	15.6062	11.384
PE 38:7_760.493/105.462	80.9373	106.972	105.384	106.707	9.59418	9.68484	12.7296	9.41424
PE 40:4_794.57/104.877	90.3675	84.8381	133.482	91.3123	89.7989	114.764	147.942	75.8163
PE 40:5_792.554/105.158	137.65	113.287	29.0964	119.966	114.437	130.716	167.92	144.844
PE 40:7_788.524/105.029	82.3853	105.735	102.902	108.978	10.0139	9.23679	11.8282	8.88786
PE 40:8_786.507/104.586	76.5746	107.492	104.767	111.167	15.2368	14.9297	17.8987	12.2869
Figure 7a (right panel)	Relative Abundance of Ether-PtdEtn (%)
	TgECT-AID-3xHA
	-IAA				+IAA
Species	Exp1	Exp2	Exp3	Exp4	Exp1	Exp2	Exp3	Exp4
PE A34:2_700.529/106.353	131.785	93.5787	69.8348	104.801	114.692	105.681	147.058	112.763
PE A34:3_698.513/106.428	114.265	107.963	81.1271	96.6451	158.293	155.514	208.581	151.288
PE A36:2_728.561/105.658	124.744	95.1161	69.0151	111.125	122.386	119.031	146.269	117.503
PE A36:3_726.545/105.598	118.311	100.086	73.5077	108.096	119.374	127.833	159.576	128.613
PE A36:5_722.513/104.877	116.711	96.4596	77.4799	109.35	89.1	110.13	142.236	123.628
PE A36:6_720.498/104.601	115.742	97.4067	78.4462	108.405	113.273	125.48	157.164	126.076
PE A38:5_750.543/104.354	123.325	88.2816	76.8104	111.584	100.106	117.081	125.225	127.764
PE A38:6_748.529/104.09	115.759	97.688	77.9206	108.633	88.3699	101.895	130.586	113.169
PE A38:7_746.514/104.01	110.44	97.3129	81.5263	110.721	80.0376	93.347	122.421	101.571
PE A40:6_776.559/104.136	78.7158	106.362	84.6003	130.322	51.2437	52.3642	138.5	111.42
Figure 7c	13C2-Ethanolamine Enrichment of Ester-PtdEtn
	TgECT-AID-3xHA extracellular										TgECT-AID-3xHA intracellular
	-IAA					+IAA					-IAA					+IAA
Species	Exp1	Exp2	Exp3	Exp4	Exp5	Exp1	Exp2	Exp3	Exp4	Exp5	Exp1	Exp2	Exp3	Exp4	Exp5	Exp1	Exp2	Exp3	Exp4	Exp5
PE 34:1	5.07	4.77	5.19	6.25	5.76	N/A	2.83	N/A	2.32	4.25	1.70225	1.69777	1.59904	1.78758	1.54855	1.51466	1.62592	1.76915	2.37086	2.02882
PE 34:2	14.85	8.59	8.52	13.16	9.14	0.53	11.55	1.98	4.24	10.13	1.93678	1.97334	1.49314	1.40862	1.82559	2.19362	2.01313	2.06182	2.49183	2.22014
PE 36:2	9.84	8.42	8.57	13.05	9.35	9.15	N/A	7.6	N/A	5.33	2.18517	1.95769	2.34771	2.14442	2.14334	2.68477	2.41636	0	2.4535	2.70738
PE 36:3	2.03	2.2	1.87	2.08	2.2	2.36	2.6	1.91	2.21	2.02	1.42293	1.61772	1.5874	1.57516	1.49466	1.58929	1.73545	1.34674	1.80852	1.72166
PE 38:4	5.45	4.61	6.55	5.84	6.99	5.72	6.48	4.24	5.19	4.79	1.63218	1.68561	1.70217	1.63889	1.59982	0	1.49073	1.34513	1.4155	1.56383
PE 40:5	5.38	4.33	8.24	4.94	7.44	5.6	5.78	5.3	5.73	5.2	1.65001	1.91018	1.95969	1.7796	1.98432	1.64204	1.64627	1.73996	1.58631	1.6914
PE 40:6	1.4	1.38	1.24	1.59	1.45	1.54	1.28	1.29	2.04	1.56	1.38628	1.57194	1.19948	1.51628	1.71725	1.67468	1.46202	1.74907	1.65434	1.25785
Figure 7d	13C2-Ethanolamine Enrichment of Ester-PtdEtn
	TgECT-AID-3xHA extracellular										TgECT-AID-3xHA intracellular
	-IAA					+IAA					-IAA					+IAA
Species	Exp1	Exp2	Exp3	Exp4	Exp5	Exp1	Exp2	Exp3	Exp4	Exp5	Exp1	Exp2	Exp3	Exp4	Exp5	Exp1	Exp2	Exp3	Exp4	Exp5
PE A34:2	1.13	0.91	1.53	0.85	1.4	0.58	1.27	0.72	0.98	0.87	5.08465	5.3942	5.23529	5.16813	5.29247	5.03579	4.99439	4.96541	5.10061	4.67195
PE A36:5	1.36	1.5	1.64	1.3	1.62	2.33	1.27	0.78	0.9	1.56	3.98862	4.44849	4.09801	4.13861	3.83897	3.80923	3.79795	3.90272	3.78437	4.00883
PE A38:5	2.93	3.19	2.97	3.04	2.63	2.7	2.72	2.7	2.37	2.42	3.48651	3.49658	3.47965	3.32669	3.41107	3.25832	3.4026	3.35884	3.38146	3.25275
PE A38:6	1.44	1.48	1.79	1.77	2.28	1.5	N/A	1.86	1.9	2.05	2.79395	2.56229	2.6897	2.68317	2.70519	2.57128	2.50005	2.51487	2.38461	2.44321
PE A40:6	2.51	3.05	2.59	3.01	2.71	1.64	2.6	3.03	2.81	2.23	2.47311	2.53918	2.41902	2.4193	2.37324	2.34446	2.26094	2.29716	2.31314	2.3316

## Sheet: Figure S4
Figure S4 (upper left panel)	Relative Abundance of Selected PtdCho (%)
	TgECT-AID-3xHA
	-IAA				+IAA
Species	Exp1	Exp2	Exp3	Exp4	Exp1	Exp2	Exp3	Exp4
PC(fmt) 28:0_722.498/166.535	68.5258	112.423	100.656	118.396	26.3998	20.8434	23.3247	12.7704
PC(fmt) 36:4_826.562/151.891	204.116	0.265237	195.36	0.259001	278.223	353.135	391.585	190.916
PC(fmt) 38:1_860.638/149.447	121.056	96.9239	55.9144	126.106	99.971	112.678	162.909	145.861
PC(fmt) 40:8_874.561/147.347	62.702	113.561	104.976	118.761	10.9155	10.1773	24.6859	13.1259
PC(fmt) A32:2_760.55/156.204	118.979	71.664	88.0284	121.329	102.25	117.315	163.686	154.406
PC(fmt) A34:3_786.566/153.987	104.09	83.3373	84.1595	128.414	97.2998	135.994	187.538	157.483
Figure S4 (upper right panel)	Relative Abundance of Selected PtdIns (%)
	TgECT-AID-3xHA
	-IAA				+IAA
Species	Exp1	Exp2	Exp3	Exp4	Exp1	Exp2	Exp3	Exp4
PI 34:4_829.489/99.131	75.4691	111.831	93.8152	118.885	41.2127	37.3212	48.2552	33.8999
Figure S4 (middle left panel)	Relative Abundance of Selected PtdSer (%)
	TgECT-AID-3xHA
	-IAA				+IAA
Species	Exp1	Exp2	Exp3	Exp4	Exp1	Exp2	Exp3	Exp4
PS 34:0_762.53/119.663	86.856	108.899	94.253	109.992	18.7591	21.3338	27.7373	24.9416
PS 34:2_758.498/119.45	63.3231	111.563	110.263	114.851	3.44365	4.25862	10.2216	5.73826
PS 36:3_784.515/118.33	73.2214	114.174	106.33	106.274	10.6545	13.9999	19.0747	14.1505
PS 36:4_782.499/117.974	71.0643	112.519	115.588	100.83	9.37084	9.88095	14.4472	9.91484
PS 38:6_806.499/116.772	71.7269	112.513	112.842	102.918	3.40192	3.62159	5.63656	3.7648
PS 38:7_804.482/120.747	71.8465	109.915	112.67	105.568	0.359703	0	0.450855	0.18954
PS 40:7_832.514/116.142	73.1063	109.504	109.874	107.516	6.30218	7.24002	10.3321	7.30378
PS 42:5_864.575/123.234	78.3642	106.531	95.8579	119.247	294.259	250.597	313.195	190.996
Figure S4 (middle right panel)	Relative Abundance of Selected lysoPtdCho and lysoPtdIns (%)
	TgECT-AID-3xHA
	-IAA				+IAA
Species	Exp1	Exp2	Exp3	Exp4	Exp1	Exp2	Exp3	Exp4
lysoPC(fmt) 18:1_566.347/198.459	42.9961	133.826	131.387	91.7917	5.05268	7.76435	13.4157	2.76286
lysoPC(fmt) 22:5_614.346/195.435	46.2624	126.027	133.91	93.8007	3.78815	3.93531	13.1257	0
lysoPI 20:4_619.289/117.331	38.0807	79.8651	106.353	175.701	152.25	103.676	166.983	102.01
Figure S4 (lower panel)	Relative Abundance of Selected PtdThr (%)
	TgECT-AID-3xHA
	-IAA				+IAA
Species	Exp1	Exp2	Exp3	Exp4	Exp1	Exp2	Exp3	Exp4
PT 34:4_768.482/135.777	65.9639	118.59	115.252	100.195	5.02954	3.248	2.94712	1.63146
PT 36:4_796.514/132.376	72.4098	111.78	111.649	104.16	5.01454	4.9876	4.21297	2.6183
PT 36:5_794.499/131.944	70.9344	110.714	115.558	102.793	2.72963	3.35372	2.28971	1.55182
PT 38:4_824.545/131.518	67.151	113.701	112.583	106.565	26.1354	26.9149	22.5626	14.6314
PT 38:5_822.53/129.757	67.397	113.324	112.531	106.748	13.4716	14.4925	11.101	6.98898
PT 38:6_820.515/130.252	63.822	115.244	115.709	105.225	5.55693	6.7184	4.87607	2.89799
PT 38:7_818.496/133.167	78.4783	101.234	100.526	119.761	7.24688	8.76191	7.59856	2.95414
PT 46:5_934.655/124.98	69.8006	106.154	124.404	99.6414	21.7862	19.3857	17.338	9.34217
PT 46:6_932.638/126.229	73.2015	126.203	103.869	96.7268	21.2157	23.4572	18.9411	14.3769

## Sheet: Figure S5
Figure S5a	Relative Abundance of Selected Decreased Specices (%)
	TgECT-AID-3xHA
	-IAA				+IAA
Species	Exp1	Exp2	Exp3	Exp4	Exp1	Exp2	Exp3	Exp4
PE 34:2	79.7629	105.939	103.296	111.001	8.97839	8.46419	12.1596	7.77014
PE 38:6	83.4951	109.791	105.976	100.738	11.952	12.3587	15.6062	11.384
PE 38:7	80.9373	106.972	105.384	106.707	9.59418	9.68484	12.7296	9.41424
PE 40:7	82.3853	105.735	102.902	108.978	10.0139	9.23679	11.8282	8.88786
PS 34:2	63.3231	111.564	110.263	114.85	3.44365	4.25862	10.2216	5.73826
PS 38:6	71.7269	112.513	112.842	102.918	3.40192	3.62159	5.63656	3.7648
PS 38:7	71.8465	109.915	112.67	105.568	0.359703	0	0.450855	0.18954
PS 40:7	73.1063	109.504	109.874	107.516	6.30218	7.24002	10.3321	7.30378
PT 38:6	63.822	115.244	115.709	105.225	5.55692	6.7184	4.87607	2.89799
PT 38:7	78.4783	101.234	100.526	119.761	7.24688	8.76191	7.59856	2.95414
Figure S5b	Relative Abundance of Selected Increased Species (%)
	TgECT-AID-3xHA
	-IAA				+IAA
Species	Exp1	Exp2	Exp3	Exp4	Exp1	Exp2	Exp3	Exp4
PC 36:4	204.116	0.265237	195.36	0.259001	278.223	353.135	391.585	190.916
PC(fmt) 38:1_860.638/149.447	121.056	96.9239	55.9143	126.106	99.971	112.678	162.909	145.861
PE 36:1_744.555/108.256	84.6068	178.211	59.3663	77.816	352.996	346.027	539.859	322.663
PE 38:4_766.539/105.428	161.569	127.296	108.63	2.50373	131.703	158.041	204.574	165.221
PE 40:4_794.57/104.877	90.3675	84.8381	133.482	91.3123	89.7989	114.764	147.942	75.8163
PE 40:5_792.554/105.158	137.65	113.287	29.0964	119.966	114.437	130.716	167.92	144.844
PS 42:5_864.575/123.234	78.3642	106.531	95.8579	119.247	294.259	250.597	313.195	190.996
