# Supplementary material for: Synthesis vs. salvage of ester- and ether-linked phosphatidylethanolamine in the intracellular protozoan pathogen Toxoplasma gondii
Source: Commun Biol. 2023 Mar 22;6:306. doi: 10.1038/s42003-023-04664-x (PMC10033509; doi:10.1038/s42003-023-04664-x)
Supplement: Supplementary file 4 — Supplemental Data 2 [file 42003_2023_4664_MOESM4_ESM.xlsx]

## Sheet: Figure 6a
Figure 6a
	fullname	NEG_ECTA-_01	NEG_ECTA-_02	NEG_ECTA-_04	NEG_ECTA-_05	NEG_ECTA+_01	NEG_ECTA+_02	NEG_ECTA+_04	NEG_ECTA+_05	D_01	D_02	D_03	D_04	C_01	C_02	C_03	C_04	PLclass	species	mzrt	isEther	CN	db	p.raw	p.adjust	log2Ratio	abund	toPlot
PG 30:0_693.471/91.033	PG 30:0_693.471/91.033	0.218949	0.255701	0.276602	0.260284	0.545698	0.393451	0.499863	0.317836	0.0714331	0.0654614	0.0672585	0.0661035	0.0821729	0.0826311	0.0864985	0.0860358	PG	30:0	693.471/91.033	FALSE	30	0	0.0125158	0.0255699	0.796442	0.346048	TRUE
PG A32:1_705.508/89.392	PG A32:1_705.508/89.392	0.164639	0.155875	0.121053	0.150786	0.0728404	0.091383	0.0947855	0.0931417	0.126871	0.115348	0.114302	0.119986	0.13487	0.111008	0.111439	0.11069	PG	A32:1	705.508/89.392	TRUE	32	1	0.00139803	0.00463152	-0.750262	0.118063	TRUE
PG A32:0_707.524/90.981	PG A32:0_707.524/90.981	0.0293982	0.0294945	0.0217804	0.0348603	0.019361	0.0201554	0.0233857	0.0244489	0.0406477	0.0346655	0.0362731	0.0352919	0.047147	0.0316926	0.0346124	0.0335975	PG	A32:0	707.524/90.981	TRUE	32	0	0.0546239	0.0850701	-0.403416	0.0253605	FALSE
PG 32:1_719.487/90.118	PG 32:1_719.487/90.118	0.121523	0.0936044	0.0892029	0.0700357	0.149568	0.109819	0.141772	0.126286	0.0740472	0.0709001	0.0680456	0.0704987	0.0818881	0.0706861	0.0780123	0.0829789	PG	32:1	719.487/90.118	FALSE	32	1	0.0322288	0.0551664	0.494571	0.112726	FALSE
PG 32:0_721.502/90.513	PG 32:0_721.502/90.513	0.234496	0.186296	0.176847	0.186138	0.101569	0.0698843	0.118387	0.114091	0.114373	0.117879	0.112214	0.114121	0.0981947	0.0892851	0.0939945	0.103109	PG	32:0	721.502/90.513	FALSE	32	0	0.00141383	0.00463152	-0.956331	0.148464	TRUE
PG 34:2_745.503/89.631	PG 34:2_745.503/89.631	0.170314	0.0831827	0.0718506	0.102307	0.0993731	0.108242	0.120054	0.118323	0.203906	0.198776	0.19231	0.215467	0.200289	0.158076	0.169085	0.174238	PG	34:2	745.503/89.631	FALSE	34	2	0.845731	0.873309	0.0605722	0.109206	FALSE
PG 34:1_747.518/89.613	PG 34:1_747.518/89.613	1.05287	0.532111	0.413978	0.514234	0.745713	0.790857	0.80378	0.968366	0.90357	0.874433	0.839867	0.887247	0.990359	0.801893	0.851618	0.886727	PG	34:1	747.518/89.613	FALSE	34	1	0.238346	0.288445	0.39675	0.727739	FALSE
PG 36:3_771.518/88.874	PG 36:3_771.518/88.874	0.180847	0.0617962	0.0511385	0.0738871	0.120705	0.125563	0.124761	0.133602	0.163944	0.156276	0.15294	0.17201	0.196774	0.163241	0.180525	0.17712	PG	36:3	771.518/88.874	FALSE	36	3	0.299072	0.355148	0.45682	0.109037	FALSE
PG 36:2_773.533/89.067	PG 36:2_773.533/89.067	0.785474	0.408278	0.380527	0.498746	0.633824	0.630745	0.687255	0.770278	0.659843	0.656492	0.610987	0.0353573	0.866206	0.712921	0.768001	0.78663	PG	36:2	773.533/89.067	FALSE	36	2	0.149375	0.204181	0.392983	0.599391	FALSE
PG 36:1_775.548/89.311	PG 36:1_775.548/89.311	0.795602	0.357991	0.322599	0.434304	0.465151	0.517613	0.623465	0.699641	0.520761	0.53669	0.486583	0.620759	0.653796	0.515263	0.543053	0.582727	PG	36:1	775.548/89.311	FALSE	36	1	0.443818	0.492548	0.271365	0.527046	FALSE
PI 28:0_753.456/102.215	PI 28:0_753.456/102.215	0.0912698	0.118479	0.109902	0.124448	0.0934414	0.0762384	0.0950205	0.0639735	0.0681254	0.0472847	0.0562724	0.0414874	0.0623895	0.0609813	0.049057	0.0662724	PI	28:0	753.456/102.215	FALSE	28	0	0.0316717	0.0547056	-0.434224	0.0965966	FALSE
PI 30:1_779.472/101.273	PI 30:1_779.472/101.273	0.0457428	0.0549063	0.0447913	0.0625789	0.0804323	0.0594935	0.0694088	0.0480143	0.0336114	0.0333354	0.0319343	0.0308685	0.0331945	0.0346639	0.0320423	0.0344235	PI	30:1	779.472/101.273	FALSE	30	1	0.178429	0.229703	0.307009	0.058171	FALSE
PI 30:0_781.487/101.539	PI 30:0_781.487/101.539	1.61368	1.92538	1.75626	2.04306	3.66847	2.93489	3.41509	2.74563	0.912505	0.868686	0.839238	0.779989	1.02462	0.992928	0.967725	0.983757	PI	30:0	781.487/101.539	FALSE	30	0	0.00111733	0.00423213	0.798555	2.51281	TRUE
PI 32:2_805.488/100.589	PI 32:2_805.488/100.589	0.0746983	0.0839242	0.0756706	0.0927299	0.0579651	0.0490287	0.0590874	0.0468634	0.0483589	0.0491919	0.0471972	0.0411742	0.0478897	0.0503557	0.0482484	0.0483726	PI	32:2	805.488/100.589	FALSE	32	2	0.00156624	0.00504383	-0.618914	0.0674959	TRUE
PI 32:1_807.503/100.604	PI 32:1_807.503/100.604	1.15404	1.31732	1.21303	1.35047	1.09038	0.979761	0.986728	0.923117	0.46897	0.466488	0.464187	0.422969	0.468025	0.461366	0.445034	0.477594	PI	32:1	807.503/100.604	FALSE	32	1	0.00369646	0.00936436	-0.33919	1.12686	TRUE
PI 32:0_809.518/101.27	PI 32:0_809.518/101.27	0.00574346	0.0723349	0.0285864	0.0255947	0.00017394	0.000305561	0.00414512	0.00296794	0.0544153	0.05334	0.0374815	0.0257039	0.0402244	0.0456914	0.0564906	0.0425761	PI	32:0	809.518/101.27	FALSE	32	0	0.0686831	0.102754	-4.12264	0.0174815	FALSE
PI 34:4_829.489/99.131	PI 34:4_829.489/99.131	0.0601044	0.0686859	0.0699686	0.0756617	0.0366498	0.0323544	0.0338169	0.0292958	0.0232788	0.0307179	0.0270518	0.0271005	0.0265242	0.0241877	0.0299231	0.0263629	PI	34:4	829.489/99.131	FALSE	34	4	5.81033e-05	0.000394272	-1.05457	0.0508172	TRUE
PI 34:3_831.505/99.776	PI 34:3_831.505/99.776	0.289895	0.346239	0.329033	0.307931	0.221402	0.18937	0.188436	0.173877	0.0865079	0.0935519	0.0924002	0.0884218	0.0875182	0.083332	0.0844065	0.0849533	PI	34:3	831.505/99.776	FALSE	34	3	0.000220522	0.00100474	-0.719645	0.255773	TRUE
PI 34:2_833.521/99.853	PI 34:2_833.521/99.853	1.92427	2.33122	2.16675	1.93104	2.07082	1.78421	1.98223	1.70253	1.58901	1.55205	1.53964	1.38059	1.60828	1.60458	1.54848	1.63026	PI	34:2	833.521/99.853	FALSE	34	2	0.170035	0.224351	-0.147819	1.98663	FALSE
PI 34:1_835.534/99.924	PI 34:1_835.534/99.924	10.4611	11.754	10.9977	12.3524	9.85932	8.88891	8.76521	8.58823	3.66694	3.58637	3.58477	3.16965	3.39432	3.53659	3.35907	3.66014	PI	34:1	835.534/99.924	FALSE	34	1	0.00334661	0.00859264	-0.335865	10.2083	TRUE
PI 36:5_855.504/98.242	PI 36:5_855.504/98.242	0.356929	0.480107	0.457507	0.497502	0.267143	0.224902	0.234492	0.218391	0.0589231	0.057972	0.0546894	0.0583393	0.0553439	0.0523042	0.0583666	0.057989	PI	36:5	855.504/98.242	FALSE	36	5	0.000704028	0.00278678	-0.923331	0.342122	TRUE
PI 36:4_857.519/98.161	PI 36:4_857.519/98.161	3.85641	4.02079	3.85349	4.10226	4.17522	4.00656	3.77877	3.84958	1.88033	1.87709	1.86017	1.87561	1.81173	1.84377	1.86665	1.86668	PI	36:4	857.519/98.161	FALSE	36	4	0.959483	0.959483	-0.00208121	3.95539	TRUE
PI 36:3_859.533/99.211	PI 36:3_859.533/99.211	0.998229	1.05415	0.0175393	1.0657	0.894403	0.685801	0.741412	0.939552	0.464312	0.461772	0.464675	0.531655	0.42667	0.424778	0.57995	0.379818	PI	36:3	859.533/99.211	FALSE	36	3	0.908871	0.91854	0.0566418	0.799598	FALSE
PI 36:2_861.549/98.972	PI 36:2_861.549/98.972	1.96991	2.02988	2.01449	2.19121	1.67463	1.63073	1.66038	1.80438	1.34361	1.50208	1.43492	1.53599	1.52569	1.2046	1.28476	1.28242	PI	36:2	861.549/98.972	FALSE	36	2	0.00113599	0.00423213	-0.277407	1.87195	TRUE
PI 36:1_863.564/99.448	PI 36:1_863.564/99.448	1.12603	1.12827	1.01211	1.228	0.731846	0.69565	0.725029	0.717424	0.33228	0.359113	0.507299	0.584169	0.559905	0.30884	0.491942	0.48527	PI	36:1	863.564/99.448	FALSE	36	1	0.000101221	0.000565648	-0.647108	0.920546	TRUE
PI 38:6_881.52/97.523	PI 38:6_881.52/97.523	0.184205	0.269719	0.251201	0.208649	0.122277	0.132012	0.14765	0.154726	0.107632	0.116245	0.111175	0.120361	0.104714	0.100545	0.0959139	0.0987036	PI	38:6	881.52/97.523	FALSE	38	6	0.00520481	0.012552	-0.715027	0.183805	TRUE
PI 38:5_883.536/97.639	PI 38:5_883.536/97.639	1.74535	2.17814	2.05494	1.86756	1.29059	1.41973	1.90177	1.73825	0.935861	1.10104	0.979528	1.13897	1.00317	0.810834	0.871436	0.832536	PI	38:5	883.536/97.639	FALSE	38	5	0.0708281	0.10432	-0.305119	1.77454	FALSE
PI 38:4_885.55/97.331	PI 38:4_885.55/97.331	4.2407	3.43818	3.08176	4.12656	5.48382	7.035	8.12309	10.6167	4.9973	6.09054	5.41446	6.65853	5.68209	4.12743	4.63971	4.20762	PI	38:4	885.55/97.331	FALSE	38	4	0.0104324	0.0222715	1.07018	5.76822	TRUE
PI 38:3_887.564/101.131	PI 38:3_887.564/101.131	0.182258	0.0829931	0.0859745	0.113607	0.142618	0.139594	0.124615	0.0876762	0.0490889	0.0841286	0.0801141	0.0845815	0.0858879	0.0286904	0.047909	0.0353241	PI	38:3	887.564/101.131	FALSE	38	3	0.787325	0.826474	0.0892714	0.119917	FALSE
PI 38:2_889.576/98.242	PI 38:2_889.576/98.242	0.00509089	0.00674025	0.0024958	0.00492725	0.00884899	0.0387746	0.0381316	0.0704673	0.0083761	0.00953165	0.0115125	0.0119024	0.00981386	0.0064755	0.00691494	0.00632984	PI	38:2	889.576/98.242	FALSE	38	2	0.034888	0.0586612	3.02036	0.0219346	FALSE
PI 40:7_907.535/97.001	PI 40:7_907.535/97.001	0.0241246	0.024319	0.0215543	0.0272378	0.0151245	0.0212997	0.0283286	0.0310144	0.027631	0.0335481	0.0315277	0.0376846	0.0307779	0.0242973	0.0255412	0.0237732	PI	40:7	907.535/97.001	FALSE	40	7	0.925517	0.930414	-0.0219543	0.0241253	FALSE
PI 40:6_909.55/96.981	PI 40:6_909.55/96.981	0.224399	0.206999	0.197425	0.246385	0.159578	0.190212	0.229659	0.275685	0.144838	0.170373	0.151981	0.180579	0.149207	0.120127	0.130734	0.118676	PI	40:6	909.55/96.981	FALSE	40	6	0.860374	0.883627	-0.0334764	0.216293	FALSE
PI 40:5_911.566/97.095	PI 40:5_911.566/97.095	0.54561	0.491752	0.435818	0.601865	0.602435	0.763874	0.895879	1.10179	0.34495	0.410939	0.367875	0.432822	0.396535	0.286643	0.317858	0.292235	PI	40:5	911.566/97.095	FALSE	40	5	0.0276712	0.0486808	0.697026	0.679878	TRUE
PI 40:4_913.581/96.997	PI 40:4_913.581/96.997	0.0961053	0.0841786	0.074328	0.100775	0.110661	0.141705	0.162818	0.205926	0.199476	0.252609	0.220635	0.267528	0.232012	0.168065	0.194299	0.167615	PI	40:4	913.581/96.997	FALSE	40	4	0.018986	0.0350228	0.805458	0.122062	TRUE
PI 42:1_947.659/97.65	PI 42:1_947.659/97.65	0.0819095	0.0884131	0.0845949	0.101632	0.0776277	0.0792084	0.0818614	0.0774735	0.0575277	0.0544995	0.0528402	0.047757	0.0456048	0.0549705	0.0507969	0.0539835	PI	42:1	947.659/97.65	FALSE	42	1	0.0656121	0.0989389	-0.173396	0.08409	FALSE
PE 30:0_662.477/108.829	PE 30:0_662.477/108.829	0.0314209	0.0400785	0.0486919	0.0399436	0.00679169	0.005385	0.00629107	0.00415232	0.0290243	0.0278765	0.0325732	0.0260195	0.02657	0.028277	0.0278829	0.0285645	PE	30:0	662.477/108.829	FALSE	30	0	7.21117e-05	0.000428163	-2.82361	0.0228444	TRUE
PE A32:1_674.513/107.16	PE A32:1_674.513/107.16	0.100044	0.039278	0.0314977	0.0404969	0.0914935	0.0825867	0.0857148	0.0871143	0.189812	0.166001	0.176045	0.171634	0.225608	0.185418	0.197831	0.214867	PE	A32:1	674.513/107.16	TRUE	32	1	0.0780227	0.114033	0.715151	0.0697783	FALSE
PE 32:2_686.477/108.168	PE 32:2_686.477/108.168	0.0260268	0.0254536	0.032593	0.0303698	0.0145617	0.00993678	0.00757885	0.0117843	0.040494	0.0413151	0.0410051	0.0348232	0.039452	0.0497229	0.0458133	0.045633	PE	32:2	686.477/108.168	FALSE	32	2	0.00023742	0.00104907	-1.3836	0.0197881	TRUE
PE 32:1_688.493/108.165	PE 32:1_688.493/108.165	0.0710314	0.0777822	0.0868682	0.0852835	0.026094	0.0220403	0.0236389	0.0221222	0.0659765	0.0632952	0.06108	0.0576607	0.0599915	0.0689612	0.0652865	0.0624622	PE	32:1	688.493/108.165	FALSE	32	1	5.44703e-06	6.89957e-05	-1.77329	0.0518576	TRUE
PE A34:3_698.513/106.428	PE A34:3_698.513/106.428	0.0191541	0.0137227	0.0115011	0.0121436	0.0457952	0.0447926	0.045818	0.0463502	0.0500198	0.0518774	0.0571306	0.0586798	0.0629595	0.052318	0.057711	0.0650485	PE	A34:3	698.513/106.428	TRUE	34	3	1.99081e-06	4.20282e-05	1.69305	0.0299097	TRUE
PE A34:2_700.529/106.353	PE A34:2_700.529/106.353	0.111974	0.0602897	0.0501815	0.0667472	0.168187	0.154289	0.163738	0.175111	0.187161	0.167583	0.19929	0.179806	0.212469	0.171735	0.185033	0.203713	PE	A34:2	700.529/106.353	TRUE	34	2	0.00063694	0.00257486	1.19333	0.118815	TRUE
PE A34:1_702.545/106.901	PE A34:1_702.545/106.901	0.134473	0.0519723	0.040462	0.0502822	0.0954359	0.105322	0.0949782	0.104919	0.193024	0.158333	0.186553	0.165197	0.218091	0.186545	0.190323	0.226048	PE	A34:1	702.545/106.901	TRUE	34	1	0.211263	0.264699	0.531488	0.0847305	FALSE
PE 34:4_710.478/106.899	PE 34:4_710.478/106.899	0.0120389	0.00917478	0.0130247	0.0110042	0.00693961	0.00695194	0.00834307	0.00671401	0.0104797	0.00958027	0.0108367	0.011422	0.010413	0.0115013	0.0107971	0.0118151	PE	34:4	710.478/106.899	FALSE	34	4	0.00406183	0.0101546	-0.644189	0.00927391	TRUE
PE 34:3_712.493/107.579	PE 34:3_712.493/107.579	0.0998072	0.102873	0.0469866	0.112617	0.0193829	0.0166138	0.0187777	0.0167218	0.0784351	0.0746612	0.0783754	0.0781685	0.0701356	0.0889055	0.0744077	0.0842134	PE	34:3	712.493/107.579	FALSE	34	3	0.00267792	0.00748242	-2.34118	0.0542225	TRUE
PE 34:2_714.508/107.335	PE 34:2_714.508/107.335	0.576398	0.580491	0.631291	0.601267	0.111977	0.105098	0.115147	0.102624	0.685506	0.599739	0.606981	0.617641	0.608074	0.736764	0.645197	0.695785	PE	34:2	714.508/107.335	FALSE	34	2	2.24573e-08	2.05993e-06	-2.4581	0.353037	TRUE
PE 34:1_716.523/106.99	PE 34:1_716.523/106.99	0.50244	0.535489	0.586392	0.543254	0.228426	0.231783	0.262229	0.234581	0.371001	0.340768	0.365336	0.357547	0.341106	0.36407	0.304156	0.33829	PE	34:1	716.523/106.99	FALSE	34	1	3.80931e-06	5.56745e-05	-1.17946	0.390574	TRUE
PE 34:0_718.538/107.419	PE 34:0_718.538/107.419	0.0449621	0.0461368	0.0503569	0.047069	0.0411224	0.0348265	0.0421495	0.0375604	0.0557259	0.0531396	0.0477797	0.0558426	0.0568443	0.0514054	0.0462338	0.0502157	PE	34:0	718.538/107.419	FALSE	34	0	0.00691377	0.0160197	-0.276367	0.043023	TRUE
PE A36:6_720.498/104.601	PE A36:6_720.498/104.601	0.0893664	0.0570279	0.0512243	0.0627403	0.150945	0.166472	0.159018	0.177915	0.0257514	0.0253279	0.0233884	0.0263202	0.0330937	0.0218013	0.0262102	0.0269027	PE	A36:6	720.498/104.601	TRUE	36	6	7.03386e-05	0.000428163	1.32956	0.114339	TRUE
PE A36:5_722.513/104.877	PE A36:5_722.513/104.877	0.349758	0.21919	0.196367	0.245636	0.460834	0.567084	0.558572	0.677128	0.68151	0.65204	0.699828	0.727669	0.809415	0.628417	0.689093	0.719493	PE	A36:5	722.513/104.877	TRUE	36	5	0.00135297	0.00459042	1.16292	0.409321	TRUE
PE A36:3_726.545/105.598	PE A36:3_726.545/105.598	0.0465255	0.0298438	0.0244468	0.0318634	0.081019	0.0863761	0.0822331	0.0924375	0.0832132	0.0786142	0.0872102	0.0863474	0.0994471	0.081124	0.0819579	0.0897721	PE	A36:3	726.545/105.598	TRUE	36	3	6.74461e-05	0.000428163	1.36633	0.0593431	TRUE
PE A36:2_728.561/105.658	PE A36:2_728.561/105.658	0.0536653	0.0310273	0.0251096	0.0358345	0.0908687	0.0879872	0.0824588	0.0923892	0.057134	0.0479993	0.056668	0.0509082	0.0639915	0.049877	0.0542158	0.0585201	PE	A36:2	728.561/105.658	TRUE	36	2	0.000208955	0.000992538	1.28017	0.0624176	TRUE
PE 36:5_736.494/106.461	PE 36:5_736.494/106.461	0.0602861	0.0625048	0.0640719	0.0626904	0.0486002	0.0395577	0.0169121	0.0446782	0.025439	0.0252634	0.0263139	0.0210492	0.0199853	0.0233607	0.022315	0.0281143	PE	36:5	736.494/106.461	FALSE	36	5	0.0128406	0.0255877	-0.736808	0.0499127	TRUE
PE 36:4_738.509/106.425	PE 36:4_738.509/106.425	0.270529	0.176057	0.302646	0.279126	0.0897185	0.094022	0.103117	0.0985054	0.437416	0.392125	0.436712	0.391247	0.391881	0.45444	0.427183	0.483399	PE	36:4	738.509/106.425	FALSE	36	4	0.00121416	0.00435263	-1.41605	0.176715	TRUE
PE 36:3_740.524/106.351	PE 36:3_740.524/106.351	0.871568	0.855124	0.927981	0.874294	0.254125	0.219125	0.232831	0.212353	0.963757	0.828519	0.961306	0.829723	0.840439	1.02339	0.93591	1.07643	PE	36:3	740.524/106.351	FALSE	36	3	3.25252e-08	2.05993e-06	-1.942	0.555925	TRUE
PE 36:2_742.538/106.513	PE 36:2_742.538/106.513	0.866641	0.869277	0.94024	0.889834	0.668826	0.670709	0.702698	0.696372	0.979817	0.95472	1.05672	1.01647	0.968414	0.839075	0.936338	0.925893	PE	36:2	742.538/106.513	FALSE	36	2	3.71937e-05	0.000282672	-0.380862	0.788075	TRUE
PE 36:1_744.555/108.256	PE 36:1_744.555/108.256	0.10889	0.173913	0.0646165	0.0750701	0.784079	0.765204	0.910485	0.758976	0.057368	0.0467696	0.0423525	0.59809	0.57397	0.0873191	0.0580582	0.0363117	PE	36:1	744.555/108.256	FALSE	36	1	3.61746e-06	5.56745e-05	2.92951	0.455154	TRUE
PE A38:7_746.514/104.01	PE A38:7_746.514/104.01	0.149971	0.1002	0.0936269	0.112701	0.187579	0.217805	0.217845	0.252085	0.180006	0.180026	0.173547	0.190418	0.202066	0.159867	0.16247	0.169778	PE	A38:7	746.514/104.01	TRUE	38	7	0.00120961	0.00435263	0.939189	0.166477	TRUE
PE A38:6_748.529/104.09	PE A38:6_748.529/104.09	0.68159	0.436141	0.388011	0.479453	0.898013	1.03088	1.00758	1.21785	0.791803	0.750783	0.804671	0.775951	0.81729	0.662919	0.761173	0.788784	PE	A38:6	748.529/104.09	TRUE	38	6	0.00109455	0.00423213	1.06533	0.767439	TRUE
PE A38:5_750.543/104.354	PE A38:5_750.543/104.354	0.531894	0.28871	0.280167	0.360738	0.745152	0.867658	0.707747	1.00712	1.13599	1.0802	1.19859	1.20755	1.31121	1.07624	1.13974	1.16062	PE	A38:5	750.543/104.354	TRUE	38	5	0.00197367	0.00592579	1.18706	0.598649	TRUE
PE 38:7_760.493/105.462	PE 38:7_760.493/105.462	0.147829	0.148149	0.162783	0.14609	0.0302433	0.0303942	0.0304677	0.0314265	0.0283196	0.0223325	0.0477454	0.0213627	0.0448447	0.0472471	0.026063	0.0516061	PE	38:7	760.493/105.462	FALSE	38	7	7.51476e-08	3.56951e-06	-2.30343	0.0909229	TRUE
PE 38:6_762.509/105.447	PE 38:6_762.509/105.447	0.412367	0.411157	0.442641	0.372936	0.101876	0.104877	0.101003	0.102758	0.377559	0.324675	0.36266	0.3124	0.323665	0.390203	0.367886	0.42414	PE	38:6	762.509/105.447	FALSE	38	6	6.64787e-07	1.80442e-05	-1.9974	0.256202	TRUE
PE 38:5_764.524/105.741	PE 38:5_764.524/105.741	0.355742	0.307207	0.396202	0.367216	0.405419	0.440584	0.421929	0.463567	0.347084	0.324613	0.37189	0.358785	0.294448	0.306798	0.292294	0.333299	PE	38:5	764.524/105.741	FALSE	38	5	0.0142754	0.0273972	0.279676	0.394733	TRUE
PE 38:4_766.539/105.428	PE 38:4_766.539/105.428	0.699443	0.417855	0.39771	0.00812451	0.98401	1.17557	1.16053	1.30724	1.06129	1.04624	1.11469	1.19382	0.981617	0.849398	0.88682	0.953025	PE	38:4	766.539/105.428	FALSE	38	4	0.0025775	0.00730931	1.60314	0.76881	TRUE
PE 38:3_768.554/106.905	PE 38:3_768.554/106.905	0.0147113	0.064782	0.112424	0.0459492	0.0844445	0.0038485	0.00673649	0.0552045	0.107382	0.187825	0.254981	0.0391739	0.178544	0.206036	0.121074	0.0938742	PE	38:3	768.554/106.905	FALSE	38	3	0.46833	0.514351	-0.662942	0.0485126	FALSE
PE 38:2_770.57/105.562	PE 38:2_770.57/105.562	0.0718548	0.0686245	0.0653951	0.0372144	0.0337141	0.0351063	0.0415337	0.0268414	0.0421696	0.0289738	0.029762	0.0419942	0.0282853	0.028137	0.0298053	0.0449143	PE	38:2	770.57/105.562	FALSE	38	2	0.0208611	0.0373925	-0.825251	0.0475355	TRUE
PE A40:8_772.529/103.657	PE A40:8_772.529/103.657	0.0514703	0.0377946	0.0295178	0.0426176	0.0543352	0.0667312	0.0671558	0.0825093	0.0897783	0.0857932	0.0950191	0.0958326	0.0990193	0.0821424	0.0861811	0.0880616	PE	A40:8	772.529/103.657	TRUE	40	8	0.00998657	0.0218098	0.74622	0.0540165	TRUE
PE A40:7_774.545/103.803	PE A40:7_774.545/103.803	0.273479	0.185788	0.160661	0.219069	0.315288	0.373136	0.387997	0.435733	0.287057	0.284964	0.299926	0.308173	0.324301	0.267669	0.278963	0.279023	PE	A40:7	774.545/103.803	TRUE	40	7	0.00288754	0.00772721	0.849868	0.293894	TRUE
PE A40:6_776.559/104.136	PE A40:6_776.559/104.136	0.357699	0.366488	0.325125	0.443904	0.401888	0.408862	0.824741	0.92537	0.430602	0.417014	0.458191	0.451051	0.495851	0.406554	0.41623	0.427231	PE	A40:6	776.559/104.136	TRUE	40	6	0.104082	0.147578	0.778206	0.50676	FALSE
PE A40:5_778.574/104.308	PE A40:5_778.574/104.308	0.0818107	0.0448522	0.0426638	0.0589282	0.0635827	0.169411	0.000988232	0.0863767	0.197078	0.215276	0.196736	0.230319	0.250247	0.190789	0.205852	0.219268	PE	A40:5	778.574/104.308	TRUE	40	5	0.545653	0.595828	0.489043	0.0685767	FALSE
PE 40:9_784.496/101.739	PE 40:9_784.496/101.739	0.00262254	0.000473095	0.000497618	0.000629664	0.0332091	0.000309417	0.00140348	0.046379	0.000203869	0.000905819	6.75906e-05	0.000214794	0.000349985	0.000456218	0.000133498	1.54477e-05	PE	40:9	784.496/101.739	FALSE	40	9	0.14691	0.202267	4.26696	0.0106905	FALSE
PE 40:8_786.507/104.586	PE 40:8_786.507/104.586	0.0572594	0.0609471	0.0662533	0.0623093	0.0196637	0.0191823	0.0175386	0.0167919	0.0215221	0.019125	0.0224039	0.0193751	0.0184464	0.0189283	0.0178733	0.0234505	PE	40:8	786.507/104.586	FALSE	40	8	5.83228e-07	1.80442e-05	-1.75371	0.0399932	TRUE
PE 40:7_788.524/105.029	PE 40:7_788.524/105.029	0.351523	0.342088	0.371322	0.348544	0.0737421	0.067719	0.0661353	0.0693104	0.142101	0.122422	0.134819	0.120491	0.116728	0.12763	0.126449	0.142263	PE	40:7	788.524/105.029	FALSE	40	7	9.67792e-09	1.8388e-06	-2.35178	0.211298	TRUE
PE 40:6_790.539/104.758	PE 40:6_790.539/104.758	0.326479	0.178324	0.239957	0.227186	0.225648	0.229295	0.226909	0.260936	0.295794	0.269229	0.296616	0.284946	0.275223	0.260114	0.272997	0.290057	PE	40:6	790.539/104.758	FALSE	40	6	0.827228	0.858871	-0.0439421	0.239342	FALSE
PE 40:5_792.554/105.158	PE 40:5_792.554/105.158	0.273585	0.170731	0.0489076	0.178727	0.392545	0.446404	0.437349	0.526155	0.34772	0.330891	0.37695	0.375092	0.363969	0.295184	0.324698	0.333147	PE	40:5	792.554/105.158	FALSE	40	5	0.00191273	0.00586159	1.42353	0.309301	TRUE
PE 40:4_794.57/104.877	PE 40:4_794.57/104.877	0.0459237	0.0326913	0.0573679	0.0347833	0.0787597	0.100211	0.0985206	0.0704181	0.284874	0.269278	0.306009	0.301685	0.313541	0.254896	0.280388	0.280422	PE	40:4	794.57/104.877	FALSE	40	4	0.00312484	0.00824612	1.02669	0.0648345	TRUE
PE A42:6_804.592/103.534	PE A42:6_804.592/103.534	0.0137091	0.00948962	0.00826966	0.0105464	0.0155841	0.0200596	0.0220355	0.0223901	0.0156695	0.0151907	0.0176612	0.0156675	0.0176163	0.0155825	0.0127585	0.0159159	PE	A42:6	804.592/103.534	TRUE	42	6	0.00277331	0.00752756	0.930353	0.0152605	TRUE
PE 42:9_812.524/103.643	PE 42:9_812.524/103.643	0.0115414	0.0133621	0.0108873	0.0114838	0.0183182	0.0146383	0.015543	0.0114767	0.00468981	0.0045133	0.00453959	0.00500815	0.00473166	0.00485417	0.00460658	0.00522731	PE	42:9	812.524/103.643	FALSE	42	9	0.0798444	0.115805	0.343327	0.0134063	FALSE
PS 32:1_732.483/120.245	PS 32:1_732.483/120.245	0.00709698	0.00846889	0.00833621	0.018244	0.00110774	0.00168487	0.00198305	0.00241615	0.0117935	0.0138939	0.0127615	0.0136123	0.0121202	0.0112199	0.0117353	0.0120954	PS	32:1	732.483/120.245	FALSE	32	1	0.0152647	0.0290029	-2.55097	0.00616723	TRUE
PS 32:0_734.499/120.553	PS 32:0_734.499/120.553	0.000406438	0.000173827	0.000460358	0.000215216	0.000470393	0.00104238	0.000947649	0.00122824	0.0142106	0.0139252	0.0137885	0.0181634	0.0173159	0.0148038	0.0142366	0.0129992	PS	32:0	734.499/120.553	FALSE	32	0	0.0135798	0.0263281	1.55445	0.000618062	TRUE
PS 34:2_758.498/119.45	PS 34:2_758.498/119.45	0.317521	0.424179	0.467586	0.431678	0.0298015	0.0366914	0.0671647	0.0525882	0.171165	0.175229	0.166957	0.187429	0.136569	0.179802	0.164371	0.174816	PS	34:2	758.498/119.45	FALSE	34	2	3.55124e-05	0.00028114	-3.13926	0.228401	TRUE
PS 34:1_760.514/121.492	PS 34:1_760.514/121.492	0.394108	0.351804	0.355942	0.368964	0.262224	0.312214	0.325723	0.35626	0.28906	0.352176	0.310207	0.397808	0.348786	0.311885	0.332563	0.293893	PS	34:1	760.514/121.492	FALSE	34	1	0.049125	0.0777813	-0.227298	0.340905	FALSE
PS 34:0_762.53/119.663	PS 34:0_762.53/119.663	0.00561012	0.00533352	0.00514861	0.00532537	0.0020912	0.0023677	0.00234773	0.00294438	0.0623075	0.0621923	0.0532481	0.0707807	0.0571453	0.0302415	0.0436815	0.026755	PS	34:0	762.53/119.663	FALSE	34	0	7.29963e-06	7.70516e-05	-1.13518	0.00389608	TRUE
PS 36:4_782.499/117.974	PS 36:4_782.499/117.974	0.0686973	0.0824763	0.0944977	0.0730623	0.0156342	0.0164124	0.0183014	0.0175175	0.0813845	0.101987	0.0936055	0.0925067	0.0663134	0.0858677	0.0750245	0.103315	PS	36:4	782.499/117.974	FALSE	36	4	3.50268e-05	0.00028114	-2.2316	0.0483249	TRUE
PS 36:3_784.515/118.33	PS 36:3_784.515/118.33	0.437929	0.517788	0.53783	0.476441	0.109979	0.143872	0.149498	0.154681	0.248011	0.292249	0.275187	0.287574	0.229709	0.257078	0.254947	0.276837	PS	36:3	784.515/118.33	FALSE	36	3	6.85582e-06	7.66238e-05	-1.81977	0.316002	TRUE
PS 36:2_786.529/122.138	PS 36:2_786.529/122.138	1.18211	0.994137	0.979923	1.06976	0.949331	1.11337	1.17428	1.28473	1.53729	1.8129	1.60935	1.4818	1.89884	1.6709	1.91733	1.59216	PS	36:2	786.529/122.138	FALSE	36	2	0.41221	0.471806	0.0975946	1.09345	FALSE
PS 36:1_788.544/120.319	PS 36:1_788.544/120.319	2.3073	1.43047	1.24061	1.80396	2.81137	3.26423	3.39982	3.65783	2.54699	2.99772	2.66732	3.44774	3.26212	2.7641	3.1462	2.60149	PS	36:1	788.544/120.319	FALSE	36	1	0.0016752	0.00530479	0.953369	2.48945	TRUE
PS 38:7_804.482/120.747	PS 38:7_804.482/120.747	0.0491609	0.0570281	0.0651997	0.0541459	0.000424784	0	0.000404262	0.000237035	0.00269601	0.00475622	0.00387699	0.00243327	0.00155503	0.00332512	0.00140222	0.00375369	PS	38:7	804.482/120.747	FALSE	38	7	2.93806e-06	5.07483e-05	-7.72489	0.0283251	TRUE
PS 38:6_806.499/116.772	PS 38:6_806.499/116.772	0.143905	0.171165	0.191465	0.154776	0.0117795	0.0124848	0.0148191	0.013805	0.0511366	0.0593024	0.0549898	0.0544956	0.0429018	0.0515168	0.040048	0.0592801	PS	38:6	806.499/116.772	FALSE	38	6	6.34259e-06	7.53183e-05	-3.64431	0.0892748	TRUE
PS 38:5_808.514/116.772	PS 38:5_808.514/116.772	0.163505	0.154598	0.167518	0.14531	0.12622	0.146165	0.156836	0.156823	0.0934178	0.136021	0.109424	0.140538	0.112824	0.113098	0.115666	0.116127	PS	38:5	808.514/116.772	FALSE	38	5	0.246801	0.296786	-0.106475	0.152122	FALSE
PS 38:4_810.53/116.597	PS 38:4_810.53/116.597	0.615596	0.490328	0.460393	0.52587	0.539733	0.679237	0.723476	0.791803	0.844108	1.01279	0.904355	1.15086	1.07144	0.898352	1.00424	0.860286	PS	38:4	810.53/116.597	FALSE	38	4	0.043547	0.0695288	0.386133	0.603304	FALSE
PS 38:3_812.544/118.905	PS 38:3_812.544/118.905	0.837779	0.58744	0.538185	0.645748	0.609823	0.77041	0.870339	0.978802	1.02833	1.27459	1.11825	1.45977	1.36434	1.16045	1.27169	1.06727	PS	38:3	812.544/118.905	FALSE	38	3	0.180136	0.229703	0.307673	0.729816	FALSE
PS 40:7_832.514/116.142	PS 40:7_832.514/116.142	0.167725	0.190498	0.213187	0.184898	0.0249542	0.028541	0.0310629	0.0306259	0.0318946	0.0411575	0.0355646	0.043173	0.0377817	0.0353537	0.0330386	0.0377561	PS	40:7	832.514/116.142	FALSE	40	7	2.74772e-06	5.07483e-05	-2.71503	0.108937	TRUE
PS 40:6_834.529/117.255	PS 40:6_834.529/117.255	0.412995	0.323623	0.319449	0.341447	0.304225	0.349444	0.404913	0.421732	0.311335	0.374008	0.334679	0.428024	0.417153	0.348009	0.377494	0.336122	PS	40:6	834.529/117.255	FALSE	40	6	0.570856	0.6132	0.0830393	0.359728	FALSE
PS 40:5_836.544/119.017	PS 40:5_836.544/119.017	0.950332	0.576823	0.50144	0.678784	0.930607	1.1586	1.2997	1.39593	0.721025	0.883456	0.806767	1.03429	1.01938	0.835309	0.903638	0.766379	PS	40:5	836.544/119.017	FALSE	40	5	0.0102467	0.0221235	0.821573	0.936527	TRUE
PS 40:4_838.559/116.21	PS 40:4_838.559/116.21	0.312566	0.194578	0.173221	0.207012	0.297932	0.379193	0.391442	0.465674	0.771943	0.951318	0.865721	1.117	1.10903	0.890338	0.976454	0.830538	PS	40:4	838.559/116.21	FALSE	40	4	0.0129285	0.0255877	0.789906	0.302702	TRUE
PS 40:1_844.608/116.133	PS 40:1_844.608/116.133	0.0150985	0.00951092	0.00788685	0.0100768	0.00880335	0.0163886	0.0149139	0.0177379	0.0221925	0.0316382	0.0323613	0.0423934	0.042984	0.0378379	0.0348957	0.0335622	PS	40:1	844.608/116.133	FALSE	40	1	0.179366	0.229703	0.442222	0.0125521	FALSE
PS 42:6_862.56/123.138	PS 42:6_862.56/123.138	0.00915446	0.0175998	0.01784	0.0192849	0.0288784	0.0205684	0.0208437	0.0190072	0.00248008	0.00297134	0.00289357	0.00220257	0.00192072	0.00372614	0.00213934	0.0021443	PS	42:6	862.56/123.138	FALSE	42	6	0.0942067	0.135046	0.483275	0.0191471	FALSE
PS 42:5_864.575/123.234	PS 42:5_864.575/123.234	0.0280643	0.0289287	0.0290327	0.0320111	0.181876	0.154205	0.146982	0.125014	0.0463673	0.0447548	0.0402327	0.0420206	0.0437281	0.012772	0.0545635	0.0370642	PS	42:5	864.575/123.234	FALSE	42	5	4.58668e-05	0.000335181	2.36502	0.0907643	TRUE
PS 42:1_872.64/115.118	PS 42:1_872.64/115.118	0.00128331	0.00108512	0.000980518	0.000698567	0.000191745	0.000915723	0.00224493	0.000202014	0.0143924	0.0154836	0.0138287	0.0180809	0.0184682	0.0138853	0.0138473	0.014426	PS	42:1	872.64/115.118	FALSE	42	1	0.812727	0.848452	-0.187425	0.000950241	FALSE
PT 34:4_768.482/135.777	PT 34:4_768.482/135.777	0.0219984	0.0299882	0.0282587	0.0288104	0.00186943	0.00168877	0.00219799	0.000994397	0.0199513	0.01885	0.0208801	0.0190895	0.0115285	0.0153388	0.0139527	0.0136854	PT	34:4	768.482/135.777	FALSE	34	4	7.8385e-06	7.8385e-05	-4.01391	0.0144758	TRUE
PT 36:5_794.499/131.944	PT 36:5_794.499/131.944	0.36482	0.431759	0.447104	0.445489	0.0297685	0.0202343	0.0183965	0.0145868	0.0478198	0.0532862	0.0524354	0.0507579	0.0264331	0.0311887	0.0317096	0.0297535	PT	36:5	794.499/131.944	FALSE	36	5	9.14816e-07	2.17269e-05	-4.3473	0.22152	TRUE
PT 36:4_796.514/132.376	PT 36:4_796.514/132.376	1.46606	1.71608	1.78353	1.69445	0.174283	0.146565	0.133045	0.0968885	1.06652	1.09759	1.09038	1.02844	0.58503	0.739409	0.739634	0.703166	PT	36:4	796.514/132.376	FALSE	36	4	6.4929e-07	1.80442e-05	-3.596	0.901362	TRUE
PT 38:7_818.496/133.167	PT 38:7_818.496/133.167	0.0308959	0.0302201	0.0398739	0.0296652	0.00595331	0.00514006	0.00373864	0.00212559	0.0165893	0.0167237	0.0177271	0.0174267	0.00883012	0.0125626	0.0116684	0.0123355	PT	38:7	818.496/133.167	FALSE	38	7	3.16807e-05	0.000273606	-2.94576	0.0184516	TRUE
PT 38:6_820.515/130.252	PT 38:6_820.515/130.252	0.107174	0.146741	0.149438	0.145647	0.0194712	0.0140693	0.0122282	0.00889431	0.0240617	0.026101	0.0239441	0.02162	0.0142254	0.0203588	0.0174421	0.0182481	PT	38:6	820.515/130.252	FALSE	38	6	2.02916e-05	0.00019277	-3.32817	0.0754579	TRUE
PT 38:5_822.53/129.757	PT 38:5_822.53/129.757	0.582088	0.742142	0.779704	0.728513	0.216024	0.164739	0.152468	0.110321	0.280714	0.270845	0.281657	0.227632	0.166993	0.253328	0.221878	0.224341	PT	38:5	822.53/129.757	FALSE	38	5	2.90996e-05	0.000263282	-2.13792	0.4345	TRUE
PT 38:4_824.545/131.518	PT 38:4_824.545/131.518	0.995597	1.27824	1.33618	1.25118	0.688706	0.574786	0.507776	0.396475	0.950895	0.924418	0.934625	0.775157	0.722123	1.06682	0.920707	0.945206	PT	38:4	824.545/131.518	FALSE	38	4	0.000444861	0.0018783	-1.16512	0.878619	TRUE
PT 40:7_846.53/130.131	PT 40:7_846.53/130.131	0.0626304	0.0864043	0.0932473	0.0809783	0.0620006	0.0432786	0.0460367	0.0323411	0.0239095	0.0173396	0.0233055	0.0169632	0.0183726	0.0203762	0.0215755	0.0173067	PT	40:7	846.53/130.131	FALSE	40	7	0.00808653	0.018291	-0.815683	0.0633647	TRUE
PT 40:6_848.546/130.212	PT 40:6_848.546/130.212	1.26273	1.72993	1.85551	1.7599	1.34297	0.912697	0.964022	0.637715	0.244101	0.233719	0.226663	0.210906	0.198536	0.302263	0.242176	0.244406	PT	40:6	848.546/130.212	FALSE	40	6	0.0128346	0.0255877	-0.776599	1.30818	TRUE
PT 40:5_850.561/130.2	PT 40:5_850.561/130.2	5.65262	6.84562	7.19144	6.5835	6.94522	5.81172	5.2663	4.00967	5.17872	4.87991	5.02402	4.31808	4.2032	6.17775	4.93177	5.10567	PT	40:5	850.561/130.2	FALSE	40	5	0.177037	0.229703	-0.253931	6.03826	TRUE
PT 42:10_868.513/129.06	PT 42:10_868.513/129.06	0.0773924	0.0920632	0.0943137	0.0893283	0.0945615	0.0735126	0.069322	0.0434979	0.00563299	0.00752922	0.00729402	0.00697454	0.00439224	0.00783446	0.0054422	0.00627748	PT	42:10	868.513/129.06	FALSE	42	10	0.156209	0.210494	-0.330041	0.0792489	FALSE
PT 42:9_870.529/128.303	PT 42:9_870.529/128.303	0.292769	0.327915	0.361595	0.317663	0.448123	0.395762	0.332867	0.262198	0.0663821	0.0579636	0.0653617	0.0664472	0.0513742	0.0886449	0.0678877	0.0662846	PT	42:9	870.529/128.303	FALSE	42	9	0.445886	0.492548	0.146569	0.342361	FALSE
PT 42:8_872.542/128.986	PT 42:8_872.542/128.986	0.126289	0.120795	0.130854	0.112054	0.22133	0.189903	0.143629	0.119419	0.103961	0.0668306	0.103092	0.083374	0.0779458	0.0469904	0.0547815	0.0677266	PT	42:8	872.542/128.986	FALSE	42	8	0.0945325	0.135046	0.460593	0.145534	FALSE
PT 42:5_878.592/127.473	PT 42:5_878.592/127.473	0.406099	0.472366	0.49261	0.466742	0.442823	0.356781	0.348513	0.270169	0.374798	0.331124	0.357344	0.315679	0.274113	0.419936	0.306477	0.334341	PT	42:5	878.592/127.473	FALSE	42	5	0.0391863	0.0641844	-0.373845	0.407013	FALSE
PT 44:5_906.624/127.338	PT 44:5_906.624/127.338	0.0673122	0.0774107	0.0820436	0.0775284	0.0613222	0.0523458	0.0501494	0.0303289	0.0470713	0.0369195	0.0484445	0.0394797	0.0344612	0.0489677	0.0408417	0.0457635	PT	44:5	906.624/127.338	FALSE	44	5	0.00891256	0.0199222	-0.648325	0.0623051	TRUE
PT 44:4_908.64/125.111	PT 44:4_908.64/125.111	0.0221403	0.0262235	0.0298992	0.026915	0.0278235	0.020266	0.0219741	0.0193423	0.0193476	0.0233606	0.0262607	0.0223127	0.0200173	0.0291543	0.0243878	0.030931	PT	44:4	908.64/125.111	FALSE	44	4	0.16374	0.219088	-0.23439	0.024323	FALSE
PT 46:6_932.638/126.229	PT 46:6_932.638/126.229	0.00874014	0.0114258	0.00976714	0.00929607	0.00483374	0.00388587	0.00331946	0.00313733	0.00132989	0.000998859	0.00109531	0.000522364	0.000577112	0.00113724	0.00168788	0.00173019	PT	46:6	932.638/126.229	FALSE	46	6	0.000129555	0.000672706	-1.37009	0.00680069	TRUE
PT 46:5_934.655/124.98	PT 46:5_934.655/124.98	0.0261462	0.0301511	0.0315654	0.0349301	0.0125325	0.0111592	0.010694	0.00639579	0.0206408	0.0197926	0.0204526	0.0213221	0.0180704	0.0216228	0.0203266	0.021578	PT	46:5	934.655/124.98	FALSE	46	5	9.81919e-05	0.000565347	-1.59023	0.0204468	TRUE
BMP 36:4_769.502/81.173	BMP 36:4_769.502/81.173	0.0274117	0.0264698	0.0290646	0.0302308	0.0319351	0.0356862	0.0495747	0.0572963	0.0534291	0.0599543	0.0405099	0.0719838	0.0504423	0.0321825	0.0289765	0.029949	BMP	36:4	769.502/81.173	FALSE	36	4	0.0429399	0.0691406	0.624584	0.0359586	FALSE
BMP 38:6_793.502/79.456	BMP 38:6_793.502/79.456	0.0307007	0.0332735	0.0404882	0.0429694	0.0281593	0.0371099	0.0586663	0.0665711	0.0436536	0.0682287	0.0601172	0.0788287	0.0570157	0.0437333	0.0450977	0.032349	BMP	38:6	793.502/79.456	FALSE	38	6	0.297918	0.355148	0.369793	0.0422423	FALSE
BMP 40:8_817.502/79.409	BMP 40:8_817.502/79.409	0.0417251	0.0655121	0.0602399	0.0639877	0.0541548	0.0568059	0.0947911	0.100187	0.0480028	0.0608828	0.0540185	0.0716124	0.0551664	0.0396644	0.0464195	0.0243551	BMP	40:8	817.502/79.409	FALSE	40	8	0.213152	0.264699	0.402451	0.0671755	FALSE
BMP 40:7_819.518/79.998	BMP 40:7_819.518/79.998	0.096977	0.133546	0.139639	0.132312	0.114357	0.130473	0.184063	0.208326	0.0696329	0.0863537	0.0744973	0.106711	0.0850346	0.0577698	0.0644074	0.0468662	BMP	40:7	819.518/79.998	FALSE	40	7	0.212323	0.264699	0.342739	0.142462	FALSE
BMP 40:6_821.534/80.154	BMP 40:6_821.534/80.154	0.0728798	0.105802	0.129617	0.0986656	0.0815737	0.0830859	0.150659	0.144925	0.060569	0.0699046	0.0640612	0.0798037	0.0589931	0.0457298	0.0482881	0.0253767	BMP	40:6	821.534/80.154	FALSE	40	6	0.571244	0.6132	0.177496	0.108401	FALSE
BMP 42:9_843.518/78.293	BMP 42:9_843.518/78.293	0.0292609	0.0396448	0.039262	0.0426892	0.033101	0.0434916	0.0649102	0.0767321	0.0393285	0.0442796	0.0263605	0.0560748	0.031524	0.0308329	0.0380585	0.0253433	BMP	42:9	843.518/78.293	FALSE	42	9	0.154567	0.209769	0.532702	0.0461365	FALSE
BMP 42:8_845.534/78.393	BMP 42:8_845.534/78.393	0.00492734	0.0095085	0.00903771	0.00710737	0.00654232	0.00658907	0.0236451	0.0118342	0.0230999	0.0356238	0.0215497	0.0425608	0.0205367	0.0197568	0.0161084	0.0140484	BMP	42:8	845.534/78.393	FALSE	42	8	0.320216	0.375562	0.66864	0.00989895	FALSE
BMP 44:11_867.517/79.603	BMP 44:11_867.517/79.603	0.0768012	0.116077	0.10683	0.108672	0.10051	0.102289	0.132801	0.163696	0.0199689	0.0229499	0.0213908	0.0271505	0.0262929	0.0199074	0.0220099	0.0132778	BMP	44:11	867.517/79.603	FALSE	44	11	0.235928	0.287348	0.289984	0.11346	FALSE
BMP 44:10_869.533/79.2	BMP 44:10_869.533/79.2	0.0500791	0.0764879	0.0714172	0.0706439	0.0682143	0.0519334	0.102963	0.11225	0.0274611	0.0319644	0.0174191	0.038439	0.0372192	0.0258682	0.0159338	0.0174046	BMP	44:10	869.533/79.2	FALSE	44	10	0.320122	0.375562	0.320102	0.0754986	FALSE
PC 28:0_722.498/166.535	PC 28:0_722.498/166.535	0.359358	0.447038	0.446409	0.4654	0.238936	0.187814	0.160288	0.122398	0.333364	0.31633	0.337448	0.296492	0.285887	0.37859	0.326483	0.351057	PC	28:0	722.498/166.535	FALSE	28	0	0.000317592	0.00137142	-1.27616	0.303455	TRUE
PC A30:1_734.535/159.689	PC A30:1_734.535/159.689	0.0537043	0.0239222	0.0193216	0.0254961	0.0518248	0.0660369	0.0576103	0.0725618	0.0456426	0.041738	0.0447513	0.0413638	0.0608587	0.0540202	0.0542097	0.0437679	PC	A30:1	734.535/159.689	TRUE	30	1	0.0132997	0.026051	1.01841	0.0463098	TRUE
PC A30:0_736.55/164.793	PC A30:0_736.55/164.793	0.107608	0.131617	0.12827	0.139894	0.108465	0.0951512	0.0937652	0.070739	0.0639824	0.0592687	0.0152141	0.0204352	0.0212583	0.0158486	0.0165648	0.0664317	PC	A30:0	736.55/164.793	TRUE	30	0	0.0155452	0.0292435	-0.462917	0.109439	TRUE
PC 30:1_748.515/163.238	PC 30:1_748.515/163.238	0.180612	0.206327	0.214402	0.218184	0.129818	0.115522	0.105958	0.0889936	0.19721	0.19698	0.192592	0.195605	0.162084	0.215097	0.187317	0.19523	PC	30:1	748.515/163.238	FALSE	30	1	0.0002221	0.00100474	-0.896331	0.157477	TRUE
PC 30:0_750.53/163.446	PC 30:0_750.53/163.446	7.5596	9.44239	9.65773	9.39945	8.37441	7.42454	6.5199	5.31698	8.73639	7.92726	8.3633	7.65465	7.26728	9.48534	8.22812	9.04378	PC	30:0	750.53/163.446	FALSE	30	0	0.0414653	0.0673368	-0.383827	7.96187	TRUE
PC A32:2_760.55/156.204	PC A32:2_760.55/156.204	0.0326614	0.014917	0.0204366	0.0249657	0.0484435	0.0553356	0.0588825	0.0774688	0.0404086	0.0384645	0.0375932	0.0430619	0.0508507	0.0374721	0.0357243	0.0341009	PC	A32:2	760.55/156.204	TRUE	32	2	0.00227721	0.00665645	1.36882	0.0416389	TRUE
PC A32:1_762.566/157.31	PC A32:1_762.566/157.31	0.189993	0.0801427	0.058805	0.0837518	0.146226	0.17558	0.170639	0.230359	0.402845	0.347582	0.392619	0.365068	0.483486	0.400612	0.416314	0.453203	PC	A32:1	762.566/157.31	TRUE	32	1	0.0650752	0.0989143	0.808537	0.141937	FALSE
PC A32:0_764.58/162.219	PC A32:0_764.58/162.219	0.0389573	0.0243714	0.0182001	0.0270102	0.0416763	0.0552084	0.0458544	0.0670797	0.150002	0.15109	0.149834	0.155374	0.182392	0.162717	0.16196	0.166607	PC	A32:0	764.58/162.219	TRUE	32	0	0.0119879	0.0253078	0.95093	0.0397947	TRUE
PC 32:2_774.53/160.265	PC 32:2_774.53/160.265	0.149886	0.159069	0.172888	0.162464	0.153102	0.144636	0.145104	0.140361	0.340397	0.266384	0.289679	0.306235	0.303876	0.341774	0.236314	0.308044	PC	32:2	774.53/160.265	FALSE	32	2	0.0308809	0.053829	-0.14375	0.153439	FALSE
PC 32:1_776.545/160.144	PC 32:1_776.545/160.144	1.50268	1.65196	1.73818	1.68517	1.13638	1.07926	1.04512	1.01904	1.96901	1.86764	1.7875	1.79757	1.6389	1.89801	1.75309	1.68655	PC	32:1	776.545/160.144	FALSE	32	1	5.26359e-05	0.0003704	-0.620103	1.35722	TRUE
PC 32:0_778.559/160.619	PC 32:0_778.559/160.619	0.283122	0.22087	0.516046	0.302487	0.463344	0.550262	0.664891	0.668482	1.84438	1.87618	1.61727	1.96257	1.95458	1.83607	1.7731	1.62645	PC	32:0	778.559/160.619	FALSE	32	0	0.0195628	0.0357398	0.82751	0.458688	TRUE
PC 32:0_778.561/158.008	PC 32:0_778.561/158.008	0.110093	0.0780419	0.100414	0.0859748	0.100205	0.105125	0.0822974	0.12713	0.347144	0.336013	0.208797	0.347823	0.278933	0.300595	0.374166	0.184834	PC	32:0	778.561/158.008	FALSE	32	0	0.422603	0.475115	0.14721	0.0986601	FALSE
PC A34:5_782.535/151.236	PC A34:5_782.535/151.236	0.0108384	0.0103927	0.0107	0.0122061	0.0153313	0.0212183	0.0233805	0.027198	0.0148568	0.016202	0.0159538	0.0174417	0.0145602	0.0140709	0.0155481	0.0138193	PC	A34:5	782.535/151.236	TRUE	34	5	0.00521901	0.012552	0.981143	0.0164082	TRUE
PC A34:3_786.566/153.987	PC A34:3_786.566/153.987	0.0209796	0.0127364	0.0143455	0.0194008	0.0338463	0.0470974	0.0495327	0.0580125	0.0941156	0.0822737	0.0849787	0.0799241	0.0968601	0.0754648	0.0793007	0.0838711	PC	A34:3	786.566/153.987	TRUE	34	3	0.00135166	0.00459042	1.48233	0.0319939	TRUE
PC A34:2_788.582/153.681	PC A34:2_788.582/153.681	0.0707964	0.0366904	0.0281795	0.0442103	0.078944	0.0999204	0.0882282	0.119252	0.118441	0.130017	0.116702	0.137243	0.169427	0.116945	0.136302	0.125709	PC	A34:2	788.582/153.681	TRUE	34	2	0.00652831	0.0153133	1.10288	0.0707777	TRUE
PC A34:1_790.597/158.372	PC A34:1_790.597/158.372	0.0366592	0.273253	0.28857	0.276383	0.238399	0.257622	0.255051	0.27924	0.237789	0.220516	0.227381	0.218345	0.257183	0.208013	0.21823	0.12835	PC	A34:1	790.597/158.372	TRUE	34	1	0.549824	0.596951	0.235946	0.238147	FALSE
PC A34:0_792.612/159.56	PC A34:0_792.612/159.56	0.0390573	0.0175799	0.01004	0.0715937	0.0956498	0.115981	0.0369849	0.145455	0.0790184	0.0669681	0.0672382	0.0632528	0.0866715	0.0732476	0.0744923	0.0676426	PC	A34:0	792.612/159.56	TRUE	34	0	0.0539485	0.0847126	1.51096	0.0665427	FALSE
PC 34:4_798.529/154.22	PC 34:4_798.529/154.22	0.0364918	0.0363618	0.0413213	0.0351477	0.0585014	0.0538185	0.0538122	0.0535998	0.0609861	0.0468997	0.0739053	0.0598169	0.0681902	0.0486475	0.0576789	0.0520448	PC	34:4	798.529/154.22	FALSE	34	4	6.80298e-05	0.000428163	0.557312	0.0461318	TRUE
PC 34:3_800.546/157.214	PC 34:3_800.546/157.214	0.391546	0.409734	0.424677	0.034023	0.441676	0.404185	0.393447	0.362512	0.467628	0.389206	0.47347	0.444751	0.345829	0.390547	0.413099	0.437675	PC	34:3	800.546/157.214	FALSE	34	3	0.404453	0.465733	0.346311	0.357725	FALSE
PC 34:2_802.562/157.417	PC 34:2_802.562/157.417	2.03615	1.76361	2.16844	0.212384	3.59311	3.25748	3.114	2.90341	4.97782	4.86042	5.41442	4.80675	4.94911	5.40579	5.18059	5.47887	PC	34:2	802.562/157.417	FALSE	34	2	0.0125046	0.0255699	1.05797	2.38107	TRUE
PC 34:1_804.574/157.465	PC 34:1_804.574/157.465	4.72172	4.1548	5.12589	4.45894	2.6885	3.72124	2.29964	3.77124	4.15822	3.92791	3.81902	3.6445	3.55413	3.75904	5.42729	5.16591	PC	34:1	804.574/157.465	FALSE	34	1	0.0123731	0.0255699	-0.564819	3.86775	TRUE
PC 34:0_806.589/157.925	PC 34:0_806.589/157.925	0.0467325	0.000222019	0.0122222	0.000320143	0.157111	0.0265883	0.256044	0.0224838	1.11439	0.944424	0.0243893	0.615596	1.39981	1.04836	0.961738	0.911282	PC	34:0	806.589/157.925	FALSE	34	0	0.129772	0.182642	2.95772	0.0652156	FALSE
PC A36:6_808.55/148.856	PC A36:6_808.55/148.856	0.0623543	0.0714645	0.0740949	0.0824492	0.0490715	0.0682598	0.0732588	0.0754007	0.0241742	0.028662	0.0270921	0.0321533	0.0259164	0.0242906	0.0273097	0.02177	PC	A36:6	808.55/148.856	TRUE	36	6	0.435116	0.486306	-0.126481	0.0695442	FALSE
PC A36:5_810.566/148.556	PC A36:5_810.566/148.556	0.146749	0.149203	0.152918	0.156719	0.125565	0.191846	0.183649	0.213135	0.334552	0.358505	0.369676	0.376306	0.337322	0.326211	0.328347	0.295296	PC	A36:5	810.566/148.556	TRUE	36	5	0.199807	0.253089	0.237978	0.164973	FALSE
PC A36:4_812.582/152.417	PC A36:4_812.582/152.417	0.0331957	0.0350759	0.0335437	0.034676	0.0352686	0.0562449	0.0545589	0.062821	0.0855214	0.0843561	0.0831257	0.0938789	0.0841194	0.0730325	0.0771307	0.0734161	PC	A36:4	812.582/152.417	TRUE	36	4	0.0226346	0.0401922	0.613958	0.0431731	TRUE
PC A36:3_814.598/150.991	PC A36:3_814.598/150.991	0.0108488	0.00779644	0.0065484	0.00715775	0.0104226	0.0127054	0.0117603	0.0152471	0.0208971	0.0211835	0.0226152	0.0235441	0.0187458	0.0190109	0.0168126	0.0202265	PC	A36:3	814.598/150.991	TRUE	36	3	0.0189658	0.0350228	0.632005	0.0103109	TRUE
PC 36:4_826.562/151.891	PC 36:4_826.562/151.891	1.20126	0.00118362	0.972343	0.00114256	2.82595	3.57099	3.01995	2.05353	2.32291	2.25719	2.39098	1.8981	1.89163	1.8836	2.36898	2.4263	PC	36:4	826.562/151.891	FALSE	36	4	0.00199606	0.00592579	2.39821	1.70579	TRUE
PC 36:3_828.577/154.434	PC 36:3_828.577/154.434	2.34103	2.14511	0.732446	0.242173	3.21059	2.86505	3.16966	2.80718	4.80412	4.10368	4.44507	3.98596	4.38893	4.61231	4.39062	4.6371	PC	36:3	828.577/154.434	FALSE	36	3	0.0206118	0.0372976	1.14216	2.18915	TRUE
PC 36:2_830.59/154.02	PC 36:2_830.59/154.02	4.49918	4.73252	5.18091	5.47593	3.6018	3.49106	3.19863	3.0839	6.27892	5.55358	5.89756	5.42679	5.66234	5.81917	5.68031	6.14675	PC	36:2	830.59/154.02	FALSE	36	2	0.000636444	0.00257486	-0.572357	4.15799	TRUE
PC 36:1_832.602/154.008	PC 36:1_832.602/154.008	1.27108	1.14865	1.23755	1.29621	0.995526	1.06042	1.00081	1.22383	0.962398	1.65069	1.74156	1.54869	1.5925	1.20094	1.3394	1.15333	PC	36:1	832.602/154.008	FALSE	36	1	0.0355364	0.0592274	-0.210637	1.15426	FALSE
PC 36:1_832.608/158.055	PC 36:1_832.608/158.055	0.190105	0.21077	0.105422	0.200127	0.165067	0.223524	0.161648	0.206543	0.125955	0.111941	0.0859984	0.107971	0.134333	0.11549	0.108372	0.0987929	PC	36:1	832.608/158.055	FALSE	36	1	0.674822	0.716291	0.0993437	0.182901	FALSE
PC A38:7_834.566/146.935	PC A38:7_834.566/146.935	0.0343188	0.0330602	0.0358785	0.0376031	0.026506	0.0348958	0.0347929	0.0267047	0.0304841	0.0367276	0.0335277	0.0361771	0.0316349	0.0298294	0.0252199	0.0272002	PC	A38:7	834.566/146.935	TRUE	38	7	0.131672	0.183953	-0.196791	0.03297	FALSE
PC 36:0_834.623/156.58	PC 36:0_834.623/156.58	0.123642	0.113858	0.113739	0.128514	0.119878	0.130965	0.132846	0.17257	0.0847024	0.220179	0.247394	0.229052	0.289018	0.092456	0.0958365	0.279277	PC	36:0	834.623/156.58	FALSE	36	0	0.1651	0.219364	0.213467	0.129502	FALSE
PC A38:6_836.581/147.264	PC A38:6_836.581/147.264	0.112165	0.119513	0.12257	0.12614	0.0872579	0.118667	0.123649	0.138238	0.138682	0.152989	0.143342	0.150391	0.128034	0.129185	0.123194	0.115135	PC	A38:6	836.581/147.264	TRUE	38	6	0.787194	0.826474	-0.0382731	0.118525	FALSE
PC A38:5_838.597/148.553	PC A38:5_838.597/148.553	0.0990718	0.101145	0.107358	0.0623761	0.0799362	0.0988545	0.104158	0.109256	0.146681	0.163195	0.168627	0.17438	0.14072	0.136551	0.142952	0.127538	PC	A38:5	838.597/148.553	TRUE	38	5	0.660157	0.704662	0.0842702	0.0952696	FALSE
PC A38:4_840.612/150.623	PC A38:4_840.612/150.623	0.0455286	0.0188237	0.0158601	0.0245773	0.076111	0.0847374	0.0269829	0.0802846	0.041549	0.0405959	0.040428	0.0503861	0.0329853	0.0361015	0.0323923	0.0303583	PC	A38:4	840.612/150.623	TRUE	38	4	0.0348475	0.0586612	1.35536	0.0466132	FALSE
PC 38:5_852.576/149.829	PC 38:5_852.576/149.829	2.22842	2.21442	2.2793	2.03319	3.6316	3.4103	3.0076	2.82202	2.09558	2.02599	2.13979	2.07172	1.92648	2.37093	2.17829	2.14312	PC	38:5	852.576/149.829	FALSE	38	5	0.00174242	0.00542722	0.55595	2.70335	TRUE
PC 38:4_854.59/149.808	PC 38:4_854.59/149.808	1.43326	1.38867	1.41827	1.52761	0.00138694	1.30265	1.29759	1.20542	2.76874	2.79815	2.85889	2.92456	2.63934	2.9773	2.82655	2.71541	PC	38:4	854.59/149.808	FALSE	38	4	0.175283	0.229681	-0.599352	1.19686	FALSE
PC 38:3_856.604/152.184	PC 38:3_856.604/152.184	0.191066	0.115774	0.175184	0.161149	0.148018	0.126119	0.144386	0.133657	0.416654	0.123383	0.316431	0.411817	0.391181	0.20803	0.30354	0.379516	PC	38:3	856.604/152.184	FALSE	38	3	0.228347	0.27991	-0.220071	0.149419	FALSE
PC 38:2_858.622/151.801	PC 38:2_858.622/151.801	0.119914	0.136835	0.136825	0.140339	0.0908144	0.0873036	0.0753099	0.0795055	0.118634	0.0954894	0.0832661	0.120637	0.102679	0.151291	0.0696531	0.114346	PC	38:2	858.622/151.801	FALSE	38	2	0.000131001	0.000672706	-0.681374	0.108356	TRUE
PC 38:1_860.638/149.447	PC 38:1_860.638/149.447	0.0440689	0.0267543	0.0172144	0.034411	0.0628101	0.0704806	0.0777147	0.0970474	0.0195934	0.0202715	0.033643	0.0297727	0.0332734	0.018255	0.0183957	0.0328085	PC	38:1	860.638/149.447	FALSE	38	1	0.00246831	0.00710575	1.331	0.0538127	TRUE
PC A40:7_862.597/146.013	PC A40:7_862.597/146.013	0.0179587	0.0208314	0.0216509	0.021988	0.0141255	0.0170393	0.0196552	0.0179917	0.0189786	0.0207406	0.0133732	0.0166538	0.0176386	0.0112767	0.0154476	0.0147599	PC	A40:7	862.597/146.013	TRUE	40	7	0.0607503	0.0938419	-0.260498	0.0189051	FALSE
PC A40:6_864.611/146.11	PC A40:6_864.611/146.11	0.036113	0.0400591	0.0422675	0.0410309	0.0263796	0.0280782	0.0163164	0.0328075	0.0307018	0.018257	0.0172013	0.0172137	0.0298969	0.0318268	0.0262804	0.0279287	PC	A40:6	864.611/146.11	TRUE	40	6	0.0094079	0.0207849	-0.622519	0.0328815	TRUE
PC 40:8_874.561/147.347	PC 40:8_874.561/147.347	0.0665478	0.09139	0.0942248	0.0944807	0.0199943	0.0185598	0.0343331	0.0254613	0.0560736	0.0584371	0.0628865	0.0550976	0.0501956	0.0637099	0.0548486	0.0185144	PC	40:8	874.561/147.347	FALSE	40	8	0.000185214	0.000902326	-1.81748	0.055624	TRUE
PC 40:7_876.576/147.276	PC 40:7_876.576/147.276	0.37015	0.396399	0.409015	0.401976	0.265883	0.223007	0.208986	0.177904	0.290177	0.266677	0.288163	0.262758	0.238755	0.305807	0.273066	0.264151	PC	40:7	876.576/147.276	FALSE	40	7	0.000126402	0.000672706	-0.849036	0.306665	TRUE
PC 40:6_878.591/148.401	PC 40:6_878.591/148.401	1.30528	1.38811	1.42302	1.46254	1.12533	0.963804	0.889534	0.7777	0.739863	0.70151	0.727151	0.699387	0.637412	0.814759	0.732716	0.708414	PC	40:6	878.591/148.401	FALSE	40	6	0.00128433	0.00451892	-0.570653	1.16691	TRUE
PC 40:5_880.606/148.345	PC 40:5_880.606/148.345	0.417562	0.0159262	0.523377	0.464592	0.340079	0.338183	0.349018	0.33011	0.725382	0.67029	0.718795	0.684411	0.641512	0.76008	0.690542	0.688368	PC	40:5	880.606/148.345	FALSE	40	5	0.894029	0.908372	-0.0665353	0.347356	FALSE
PC 40:4_882.621/148.381	PC 40:4_882.621/148.381	0.0458203	0.14648	0.0397833	0.0892412	0.0435194	0.028723	0.00030956	0.123149	0.16096	0.166505	0.166088	0.166029	0.140067	0.1787	0.187233	0.124553	PC	40:4	882.621/148.381	FALSE	40	4	0.417219	0.474681	-0.715379	0.0646282	FALSE
PC 42:9_900.576/145.785	PC 42:9_900.576/145.785	0.0307582	0.0329514	0.0324614	0.030943	0.0174764	0.0177297	0.019954	0.0164343	0.0231927	0.0273377	0.0212076	0.0212301	0.0234904	0.0267987	0.0240361	0.0188052	PC	42:9	900.576/145.785	FALSE	42	9	5.34577e-06	6.89957e-05	-0.828207	0.0248385	TRUE
PC 42:8_902.592/145.377	PC 42:8_902.592/145.377	0.0121077	0.00241964	0.0147258	0.00480766	0.00466647	0.00576179	0.00658161	0.00681013	0.0364075	0.0388435	0.0383249	0.0360913	0.0257628	0.0388939	0.0352323	0.0332239	PC	42:8	902.592/145.377	FALSE	42	8	0.420436	0.475115	-0.515939	0.0072351	FALSE
PC 42:7_904.608/146.299	PC 42:7_904.608/146.299	0.019036	0.0393413	0.0404466	0.0365473	0.0124652	0.00871704	0.0169088	0.00784881	0.0195833	0.0267066	0.0265205	0.0208918	0.0165804	0.0203986	0.0189269	0.0162809	PC	42:7	904.608/146.299	FALSE	42	7	0.00614643	0.0145978	-1.5591	0.0226639	TRUE
lysoPC 18:1_566.347/206.958	lysoPC 18:1_566.347/206.958	0.0423117	0.0558556	0.0643328	0.0536218	0.0116353	0.0180258	0.0157121	0.0117274	0.121609	0.0710068	0.0591192	0.0759007	0.0848807	0.081692	0.0735306	0.0923932	lysoPC	18:1	566.347/206.958	FALSE	18	1	0.000167893	0.000839463	-1.92027	0.0341528	TRUE
lysoPC 18:1_566.347/198.459	lysoPC 18:1_566.347/198.459	0.0244837	0.0577835	0.0632734	0.0391803	0.00496568	0.00759694	0.0100109	0.00287544	0.056614	0.0711335	0.0267852	0.0269006	0.013522	0.0210354	0.0234294	0.0301929	lysoPC	18:1	566.347/198.459	FALSE	18	1	0.00448886	0.0110764	-2.85967	0.0262712	TRUE
lysoPC 18:0_568.363/205.712	lysoPC 18:0_568.363/205.712	0.00988944	0.0103921	0.00683164	0.0113251	0.00604394	0.00668149	0.00601532	0.00904141	0.0345958	0.027595	0.0345368	0.0269693	0.0441252	0.0290071	0.0318947	0.0265289	lysoPC	18:0	568.363/205.712	FALSE	18	0	0.0694694	0.103119	-0.468384	0.00827755	FALSE
lysoPC 22:5_614.346/195.435	lysoPC 22:5_614.346/195.435	0.00612941	0.012661	0.0150047	0.00931566	0.000866219	0.000895892	0.0022789	0	0.00844545	0.0113968	0.00288051	0.00444018	0.00213198	0.00337214	0.00414959	0.00504703	lysoPC	22:5	614.346/195.435	FALSE	22	5	0.00273073	0.00751939	-3.41526	0.00589398	TRUE
lysoPE 18:1_478.294/136.37	lysoPE 18:1_478.294/136.37	0.0129777	0.0118952	0.00964404	0.0129461	0.010465	0.0107504	0.0109543	0.0118454	0.039665	0.0403758	0.0441415	0.0486913	0.0431852	0.0374822	0.0424387	0.0367333	lysoPE	18:1	478.294/136.37	FALSE	18	1	0.342779	0.397122	-0.108803	0.0114348	FALSE
lysoPE 18:0_480.309/135.76	lysoPE 18:0_480.309/135.76	0.0280693	0.0307967	0.0318268	0.0436431	0.0477424	0.0453781	0.0510694	0.0551938	0.0911062	0.0879766	0.097518	0.0938529	0.0884063	0.0603745	0.0639735	0.0629833	lysoPE	18:0	480.309/135.76	FALSE	18	0	0.0070049	0.0160353	0.569702	0.0417149	TRUE
lysoPI 16:0_571.289/126.805	lysoPI 16:0_571.289/126.805	0.185454	0.195997	0.160146	0.18639	0.191022	0.184169	0.212617	0.127283	0.130344	0.202524	0.234073	0.149885	0.199286	0.268299	0.127898	0.17108	lysoPI	16:0	571.289/126.805	FALSE	16	0	0.875688	0.89452	-0.0257852	0.180385	FALSE
lysoPI 18:1_597.304/119.44	lysoPI 18:1_597.304/119.44	0.0945698	0.191156	0.282503	0.341718	0.477242	0.266186	0.295474	0.20218	0.0867778	0.102298	0.111064	0.120492	0.100244	0.0927054	0.0944752	0.0825014	lysoPI	18:1	597.304/119.44	FALSE	18	1	0.340622	0.397044	0.447745	0.268878	FALSE
lysoPI 18:0_599.321/122.284	lysoPI 18:0_599.321/122.284	0.157743	0.208317	0.219052	0.253633	0.29296	0.224037	0.54012	0.277374	0.381219	0.873614	0.852217	0.977876	1.11326	0.959843	1.01488	0.881555	lysoPI	18:0	599.321/122.284	FALSE	18	0	0.141086	0.195667	0.669987	0.271654	FALSE
lysoPI 20:4_619.289/117.331	lysoPI 20:4_619.289/117.331	0.0350325	0.0557107	0.0827441	0.121159	0.241731	0.163881	0.201303	0.171517	0.0481349	0.0702853	0.0710362	0.0837577	0.0330647	0.0337591	0.0541796	0.0409156	lysoPI	20:4	619.289/117.331	FALSE	20	4	0.00327469	0.00852316	1.40158	0.134135	TRUE
lysoPS 18:0_524.299/158.984	lysoPS 18:0_524.299/158.984	0.0116743	0.0145012	0.0303352	0.0347644	0.00426887	0.00733349	0.0116214	0.0126378	0.201727	0.230092	0.204408	0.229237	0.24568	0.14759	0.161478	0.14715	lysoPS	18:0	524.299/158.984	FALSE	18	0	0.061651	0.0944652	-1.34779	0.0158921	FALSE
lysoPT 20:4_558.284/178.182	lysoPT 20:4_558.284/178.182	0.000124229	0.0013155	0.000196409	0.000629358	0	0.000575757	0	0	0.0147774	0.0134586	0.0164947	0.0145145	0.0147843	0.0156795	0.0173163	0.0162198	lysoPT	20:4	558.284/178.182	FALSE	20	4	0.220662	0.272245	-1.9763	0.000355157	FALSE
lysoPT 20:1_564.331/181.965	lysoPT 20:1_564.331/181.965	0.000100737	0.0292366	0.0315716	0.0165434	0.000132431	0	9.69546e-05	0	0.0477364	0.0532134	0.0873664	0.0306661	0.0837262	0.107846	0.0657325	0.0688462	lysoPT	20:1	564.331/181.965	FALSE	20	1	0.0368327	0.0608541	-8.39939	0.00971022	FALSE
